# Supplementary material for: CYP1B1: A Novel Molecular Biomarker Predicts Molecular Subtype, Tumor Microenvironment, and Immune Response in 33 Cancers
Source: Cancers (Basel). 2022 Nov 17;14(22):5641. doi: 10.3390/cancers14225641 (PMC9688555; doi:10.3390/cancers14225641)
Supplement: Supplementary file 1 [file cancers-14-05641-s001.zip › Table S1.csv]

genes	ccle_name	expression	tissue	drug	IC50	drug_target	number_of_cell_lines	group
CYP1B1	22RV1_PROSTATE	0.628	prostate	AEW541	2.33	AEW541 -> IGF1R (n = 470)	470	Low
CYP1B1	22RV1_PROSTATE	0.628	prostate	Nilotinib	8	Nilotinib -> ABL (n = 391)	391	Low
CYP1B1	22RV1_PROSTATE	0.628	prostate	17-AAG	0.33	17-AAG -> HSP90 (n = 470)	470	Low
CYP1B1	22RV1_PROSTATE	0.628	prostate	PHA-665752	8	PHA-665752 -> c-MET (n = 470)	470	Low
CYP1B1	22RV1_PROSTATE	0.628	prostate	Lapatinib	7.847	Lapatinib -> EGFR (n = 471)	471	Low
CYP1B1	22RV1_PROSTATE	0.628	prostate	Nutlin-3	8	Nutlin-3 -> MDM2 (n = 471)	471	Low
CYP1B1	22RV1_PROSTATE	0.628	prostate	AZD0530	8	AZD0530 -> ABL (n = 471)	471	Low
CYP1B1	22RV1_PROSTATE	0.628	prostate	PF2341066	3.773	PF2341066 -> c-MET (n = 471)	471	Low
CYP1B1	22RV1_PROSTATE	0.628	prostate	L-685458	8	L-685458 -> GS (n = 458)	458	Low
CYP1B1	22RV1_PROSTATE	0.628	prostate	ZD-6474	8	ZD-6474 -> EGFR (n = 463)	463	Low
CYP1B1	22RV1_PROSTATE	0.628	prostate	Panobinostat	0.028	Panobinostat -> HDAC (n = 467)	467	Low
CYP1B1	22RV1_PROSTATE	0.628	prostate	Sorafenib	6.819	Sorafenib -> RTK (n = 470)	470	Low
CYP1B1	22RV1_PROSTATE	0.628	prostate	Irinotecan	0.081	Irinotecan -> TOP1 (n = 298)	298	Low
CYP1B1	22RV1_PROSTATE	0.628	prostate	Topotecan	0.099	Topotecan -> TOP1 (n = 471)	471	Low
CYP1B1	22RV1_PROSTATE	0.628	prostate	LBW242	8	LBW242 -> XIAP (n = 470)	470	Low
CYP1B1	22RV1_PROSTATE	0.628	prostate	PD-0325901	8	PD-0325901 -> MEK (n = 471)	471	Low
CYP1B1	22RV1_PROSTATE	0.628	prostate	PD-0332991	8	PD-0332991 -> CDK4 (n = 404)	404	Low
CYP1B1	22RV1_PROSTATE	0.628	prostate	Paclitaxel	0.008	Paclitaxel -> TUBB1 (n = 470)	470	Low
CYP1B1	22RV1_PROSTATE	0.628	prostate	AZD6244	8	AZD6244 -> MEK (n = 470)	470	Low
CYP1B1	22RV1_PROSTATE	0.628	prostate	PLX4720	8	PLX4720 -> RAF (n = 463)	463	Low
CYP1B1	22RV1_PROSTATE	0.628	prostate	RAF265	5.366	RAF265 -> RAF (n = 428)	428	Low
CYP1B1	22RV1_PROSTATE	0.628	prostate	TAE684	4.144	TAE684 -> ALK (n = 471)	471	Low
CYP1B1	22RV1_PROSTATE	0.628	prostate	TKI258	5.879	TKI258 -> FGFR (n = 471)	471	Low
CYP1B1	22RV1_PROSTATE	0.628	prostate	Erlotinib	8	Erlotinib -> EGFR (n = 470)	470	Low
CYP1B1	42MGBA_CENTRAL_NERVOUS_SYSTEM	8.35	central_nervous_system	AEW541	2.682	AEW541 -> IGF1R (n = 470)	470	High
CYP1B1	42MGBA_CENTRAL_NERVOUS_SYSTEM	8.35	central_nervous_system	17-AAG	0.053	17-AAG -> HSP90 (n = 470)	470	High
CYP1B1	42MGBA_CENTRAL_NERVOUS_SYSTEM	8.35	central_nervous_system	PHA-665752	8	PHA-665752 -> c-MET (n = 470)	470	High
CYP1B1	42MGBA_CENTRAL_NERVOUS_SYSTEM	8.35	central_nervous_system	Lapatinib	8	Lapatinib -> EGFR (n = 471)	471	High
CYP1B1	42MGBA_CENTRAL_NERVOUS_SYSTEM	8.35	central_nervous_system	Nutlin-3	8	Nutlin-3 -> MDM2 (n = 471)	471	High
CYP1B1	42MGBA_CENTRAL_NERVOUS_SYSTEM	8.35	central_nervous_system	AZD0530	4.598	AZD0530 -> ABL (n = 471)	471	High
CYP1B1	42MGBA_CENTRAL_NERVOUS_SYSTEM	8.35	central_nervous_system	PF2341066	8	PF2341066 -> c-MET (n = 471)	471	High
CYP1B1	42MGBA_CENTRAL_NERVOUS_SYSTEM	8.35	central_nervous_system	L-685458	3.268	L-685458 -> GS (n = 458)	458	High
CYP1B1	42MGBA_CENTRAL_NERVOUS_SYSTEM	8.35	central_nervous_system	ZD-6474	8	ZD-6474 -> EGFR (n = 463)	463	High
CYP1B1	42MGBA_CENTRAL_NERVOUS_SYSTEM	8.35	central_nervous_system	Panobinostat	0.069	Panobinostat -> HDAC (n = 467)	467	High
CYP1B1	42MGBA_CENTRAL_NERVOUS_SYSTEM	8.35	central_nervous_system	Sorafenib	8	Sorafenib -> RTK (n = 470)	470	High
CYP1B1	42MGBA_CENTRAL_NERVOUS_SYSTEM	8.35	central_nervous_system	Topotecan	0.039	Topotecan -> TOP1 (n = 471)	471	High
CYP1B1	42MGBA_CENTRAL_NERVOUS_SYSTEM	8.35	central_nervous_system	LBW242	8	LBW242 -> XIAP (n = 470)	470	High
CYP1B1	42MGBA_CENTRAL_NERVOUS_SYSTEM	8.35	central_nervous_system	PD-0325901	5.871	PD-0325901 -> MEK (n = 471)	471	High
CYP1B1	42MGBA_CENTRAL_NERVOUS_SYSTEM	8.35	central_nervous_system	Paclitaxel	0.003	Paclitaxel -> TUBB1 (n = 470)	470	High
CYP1B1	42MGBA_CENTRAL_NERVOUS_SYSTEM	8.35	central_nervous_system	AZD6244	8	AZD6244 -> MEK (n = 470)	470	High
CYP1B1	42MGBA_CENTRAL_NERVOUS_SYSTEM	8.35	central_nervous_system	PLX4720	8	PLX4720 -> RAF (n = 463)	463	High
CYP1B1	42MGBA_CENTRAL_NERVOUS_SYSTEM	8.35	central_nervous_system	TAE684	2.828	TAE684 -> ALK (n = 471)	471	High
CYP1B1	42MGBA_CENTRAL_NERVOUS_SYSTEM	8.35	central_nervous_system	TKI258	0.229	TKI258 -> FGFR (n = 471)	471	High
CYP1B1	42MGBA_CENTRAL_NERVOUS_SYSTEM	8.35	central_nervous_system	Erlotinib	8	Erlotinib -> EGFR (n = 470)	470	High
CYP1B1	5637_URINARY_TRACT	1.614	urinary_tract	AEW541	5.002	AEW541 -> IGF1R (n = 470)	470	Low
CYP1B1	5637_URINARY_TRACT	1.614	urinary_tract	Nilotinib	7.475	Nilotinib -> ABL (n = 391)	391	Low
CYP1B1	5637_URINARY_TRACT	1.614	urinary_tract	17-AAG	0.071	17-AAG -> HSP90 (n = 470)	470	Low
CYP1B1	5637_URINARY_TRACT	1.614	urinary_tract	PHA-665752	8	PHA-665752 -> c-MET (n = 470)	470	Low
CYP1B1	5637_URINARY_TRACT	1.614	urinary_tract	Lapatinib	2.308	Lapatinib -> EGFR (n = 471)	471	Low
CYP1B1	5637_URINARY_TRACT	1.614	urinary_tract	Nutlin-3	8	Nutlin-3 -> MDM2 (n = 471)	471	Low
CYP1B1	5637_URINARY_TRACT	1.614	urinary_tract	AZD0530	3.192	AZD0530 -> ABL (n = 471)	471	Low
CYP1B1	5637_URINARY_TRACT	1.614	urinary_tract	PF2341066	7.236	PF2341066 -> c-MET (n = 471)	471	Low
CYP1B1	5637_URINARY_TRACT	1.614	urinary_tract	L-685458	8	L-685458 -> GS (n = 458)	458	Low
CYP1B1	5637_URINARY_TRACT	1.614	urinary_tract	ZD-6474	3.398	ZD-6474 -> EGFR (n = 463)	463	Low
CYP1B1	5637_URINARY_TRACT	1.614	urinary_tract	Panobinostat	0.049	Panobinostat -> HDAC (n = 467)	467	Low
CYP1B1	5637_URINARY_TRACT	1.614	urinary_tract	Sorafenib	7.166	Sorafenib -> RTK (n = 470)	470	Low
CYP1B1	5637_URINARY_TRACT	1.614	urinary_tract	Irinotecan	0.067	Irinotecan -> TOP1 (n = 298)	298	High
CYP1B1	5637_URINARY_TRACT	1.614	urinary_tract	Topotecan	0.174	Topotecan -> TOP1 (n = 471)	471	Low
CYP1B1	5637_URINARY_TRACT	1.614	urinary_tract	LBW242	8	LBW242 -> XIAP (n = 470)	470	Low
CYP1B1	5637_URINARY_TRACT	1.614	urinary_tract	PD-0325901	8	PD-0325901 -> MEK (n = 471)	471	Low
CYP1B1	5637_URINARY_TRACT	1.614	urinary_tract	PD-0332991	8	PD-0332991 -> CDK4 (n = 404)	404	Low
CYP1B1	5637_URINARY_TRACT	1.614	urinary_tract	Paclitaxel	0.003	Paclitaxel -> TUBB1 (n = 470)	470	Low
CYP1B1	5637_URINARY_TRACT	1.614	urinary_tract	AZD6244	8	AZD6244 -> MEK (n = 470)	470	Low
CYP1B1	5637_URINARY_TRACT	1.614	urinary_tract	PLX4720	3.738	PLX4720 -> RAF (n = 463)	463	Low
CYP1B1	5637_URINARY_TRACT	1.614	urinary_tract	RAF265	1.065	RAF265 -> RAF (n = 428)	428	Low
CYP1B1	5637_URINARY_TRACT	1.614	urinary_tract	TAE684	2.473	TAE684 -> ALK (n = 471)	471	Low
CYP1B1	5637_URINARY_TRACT	1.614	urinary_tract	TKI258	5.962	TKI258 -> FGFR (n = 471)	471	Low
CYP1B1	5637_URINARY_TRACT	1.614	urinary_tract	Erlotinib	2.44	Erlotinib -> EGFR (n = 470)	470	Low
CYP1B1	639V_URINARY_TRACT	0.183	urinary_tract	AEW541	1.736	AEW541 -> IGF1R (n = 470)	470	Low
CYP1B1	639V_URINARY_TRACT	0.183	urinary_tract	Nilotinib	8	Nilotinib -> ABL (n = 391)	391	Low
CYP1B1	639V_URINARY_TRACT	0.183	urinary_tract	17-AAG	0.15	17-AAG -> HSP90 (n = 470)	470	Low
CYP1B1	639V_URINARY_TRACT	0.183	urinary_tract	PHA-665752	8	PHA-665752 -> c-MET (n = 470)	470	Low
CYP1B1	639V_URINARY_TRACT	0.183	urinary_tract	Lapatinib	8	Lapatinib -> EGFR (n = 471)	471	Low
CYP1B1	639V_URINARY_TRACT	0.183	urinary_tract	Nutlin-3	8	Nutlin-3 -> MDM2 (n = 471)	471	Low
CYP1B1	639V_URINARY_TRACT	0.183	urinary_tract	AZD0530	8	AZD0530 -> ABL (n = 471)	471	Low
CYP1B1	639V_URINARY_TRACT	0.183	urinary_tract	PF2341066	5.663	PF2341066 -> c-MET (n = 471)	471	Low
CYP1B1	639V_URINARY_TRACT	0.183	urinary_tract	L-685458	8	L-685458 -> GS (n = 458)	458	Low
CYP1B1	639V_URINARY_TRACT	0.183	urinary_tract	ZD-6474	4.169	ZD-6474 -> EGFR (n = 463)	463	Low
CYP1B1	639V_URINARY_TRACT	0.183	urinary_tract	Panobinostat	0.082	Panobinostat -> HDAC (n = 467)	467	Low
CYP1B1	639V_URINARY_TRACT	0.183	urinary_tract	Sorafenib	8	Sorafenib -> RTK (n = 470)	470	Low
CYP1B1	639V_URINARY_TRACT	0.183	urinary_tract	Irinotecan	0.07	Irinotecan -> TOP1 (n = 298)	298	Low
CYP1B1	639V_URINARY_TRACT	0.183	urinary_tract	Topotecan	0.044	Topotecan -> TOP1 (n = 471)	471	Low
CYP1B1	639V_URINARY_TRACT	0.183	urinary_tract	LBW242	8	LBW242 -> XIAP (n = 470)	470	Low
CYP1B1	639V_URINARY_TRACT	0.183	urinary_tract	PD-0325901	8	PD-0325901 -> MEK (n = 471)	471	Low
CYP1B1	639V_URINARY_TRACT	0.183	urinary_tract	PD-0332991	8	PD-0332991 -> CDK4 (n = 404)	404	Low
CYP1B1	639V_URINARY_TRACT	0.183	urinary_tract	Paclitaxel	0.002	Paclitaxel -> TUBB1 (n = 470)	470	Low
CYP1B1	639V_URINARY_TRACT	0.183	urinary_tract	AZD6244	8	AZD6244 -> MEK (n = 470)	470	Low
CYP1B1	639V_URINARY_TRACT	0.183	urinary_tract	PLX4720	8	PLX4720 -> RAF (n = 463)	463	Low
CYP1B1	639V_URINARY_TRACT	0.183	urinary_tract	RAF265	2.78	RAF265 -> RAF (n = 428)	428	Low
CYP1B1	639V_URINARY_TRACT	0.183	urinary_tract	TAE684	2.218	TAE684 -> ALK (n = 471)	471	Low
CYP1B1	639V_URINARY_TRACT	0.183	urinary_tract	TKI258	3.314	TKI258 -> FGFR (n = 471)	471	Low
CYP1B1	639V_URINARY_TRACT	0.183	urinary_tract	Erlotinib	8	Erlotinib -> EGFR (n = 470)	470	Low
CYP1B1	697_HAEMATOPOIETIC_AND_LYMPHOID_TISSUE	0.126	haematopoietic_and_lymphoid_tissue	AEW541	4.261	AEW541 -> IGF1R (n = 470)	470	Low
CYP1B1	697_HAEMATOPOIETIC_AND_LYMPHOID_TISSUE	0.126	haematopoietic_and_lymphoid_tissue	Nilotinib	1.91	Nilotinib -> ABL (n = 391)	391	Low
CYP1B1	697_HAEMATOPOIETIC_AND_LYMPHOID_TISSUE	0.126	haematopoietic_and_lymphoid_tissue	17-AAG	0.423	17-AAG -> HSP90 (n = 470)	470	Low
CYP1B1	697_HAEMATOPOIETIC_AND_LYMPHOID_TISSUE	0.126	haematopoietic_and_lymphoid_tissue	PHA-665752	3.275	PHA-665752 -> c-MET (n = 470)	470	Low
CYP1B1	697_HAEMATOPOIETIC_AND_LYMPHOID_TISSUE	0.126	haematopoietic_and_lymphoid_tissue	Lapatinib	0.849	Lapatinib -> EGFR (n = 471)	471	Low
CYP1B1	697_HAEMATOPOIETIC_AND_LYMPHOID_TISSUE	0.126	haematopoietic_and_lymphoid_tissue	Nutlin-3	1.891	Nutlin-3 -> MDM2 (n = 471)	471	Low
CYP1B1	697_HAEMATOPOIETIC_AND_LYMPHOID_TISSUE	0.126	haematopoietic_and_lymphoid_tissue	AZD0530	7.262	AZD0530 -> ABL (n = 471)	471	Low
CYP1B1	697_HAEMATOPOIETIC_AND_LYMPHOID_TISSUE	0.126	haematopoietic_and_lymphoid_tissue	PF2341066	2.39	PF2341066 -> c-MET (n = 471)	471	Low
CYP1B1	697_HAEMATOPOIETIC_AND_LYMPHOID_TISSUE	0.126	haematopoietic_and_lymphoid_tissue	L-685458	0.333	L-685458 -> GS (n = 458)	458	Low
CYP1B1	697_HAEMATOPOIETIC_AND_LYMPHOID_TISSUE	0.126	haematopoietic_and_lymphoid_tissue	ZD-6474	5.613	ZD-6474 -> EGFR (n = 463)	463	Low
CYP1B1	697_HAEMATOPOIETIC_AND_LYMPHOID_TISSUE	0.126	haematopoietic_and_lymphoid_tissue	Panobinostat	0.012	Panobinostat -> HDAC (n = 467)	467	Low
CYP1B1	697_HAEMATOPOIETIC_AND_LYMPHOID_TISSUE	0.126	haematopoietic_and_lymphoid_tissue	Sorafenib	6.383	Sorafenib -> RTK (n = 470)	470	Low
CYP1B1	697_HAEMATOPOIETIC_AND_LYMPHOID_TISSUE	0.126	haematopoietic_and_lymphoid_tissue	Irinotecan	0.035	Irinotecan -> TOP1 (n = 298)	298	Low
CYP1B1	697_HAEMATOPOIETIC_AND_LYMPHOID_TISSUE	0.126	haematopoietic_and_lymphoid_tissue	Topotecan	0.034	Topotecan -> TOP1 (n = 471)	471	Low
CYP1B1	697_HAEMATOPOIETIC_AND_LYMPHOID_TISSUE	0.126	haematopoietic_and_lymphoid_tissue	LBW242	8	LBW242 -> XIAP (n = 470)	470	Low
CYP1B1	697_HAEMATOPOIETIC_AND_LYMPHOID_TISSUE	0.126	haematopoietic_and_lymphoid_tissue	PD-0325901	8	PD-0325901 -> MEK (n = 471)	471	Low
CYP1B1	697_HAEMATOPOIETIC_AND_LYMPHOID_TISSUE	0.126	haematopoietic_and_lymphoid_tissue	PD-0332991	0.848	PD-0332991 -> CDK4 (n = 404)	404	Low
CYP1B1	697_HAEMATOPOIETIC_AND_LYMPHOID_TISSUE	0.126	haematopoietic_and_lymphoid_tissue	Paclitaxel	0.003	Paclitaxel -> TUBB1 (n = 470)	470	Low
CYP1B1	697_HAEMATOPOIETIC_AND_LYMPHOID_TISSUE	0.126	haematopoietic_and_lymphoid_tissue	AZD6244	8	AZD6244 -> MEK (n = 470)	470	Low
CYP1B1	697_HAEMATOPOIETIC_AND_LYMPHOID_TISSUE	0.126	haematopoietic_and_lymphoid_tissue	PLX4720	1.7	PLX4720 -> RAF (n = 463)	463	Low
CYP1B1	697_HAEMATOPOIETIC_AND_LYMPHOID_TISSUE	0.126	haematopoietic_and_lymphoid_tissue	RAF265	0.183	RAF265 -> RAF (n = 428)	428	Low
CYP1B1	697_HAEMATOPOIETIC_AND_LYMPHOID_TISSUE	0.126	haematopoietic_and_lymphoid_tissue	TAE684	0.84	TAE684 -> ALK (n = 471)	471	Low
CYP1B1	697_HAEMATOPOIETIC_AND_LYMPHOID_TISSUE	0.126	haematopoietic_and_lymphoid_tissue	TKI258	0.791	TKI258 -> FGFR (n = 471)	471	Low
CYP1B1	697_HAEMATOPOIETIC_AND_LYMPHOID_TISSUE	0.126	haematopoietic_and_lymphoid_tissue	Erlotinib	4.233	Erlotinib -> EGFR (n = 470)	470	Low
CYP1B1	769P_KIDNEY	0.169	kidney	AEW541	8	AEW541 -> IGF1R (n = 470)	470	Low
CYP1B1	769P_KIDNEY	0.169	kidney	Nilotinib	8	Nilotinib -> ABL (n = 391)	391	Low
CYP1B1	769P_KIDNEY	0.169	kidney	17-AAG	0.152	17-AAG -> HSP90 (n = 470)	470	Low
CYP1B1	769P_KIDNEY	0.169	kidney	PHA-665752	7.15	PHA-665752 -> c-MET (n = 470)	470	Low
CYP1B1	769P_KIDNEY	0.169	kidney	Lapatinib	1.057	Lapatinib -> EGFR (n = 471)	471	Low
CYP1B1	769P_KIDNEY	0.169	kidney	Nutlin-3	5.591	Nutlin-3 -> MDM2 (n = 471)	471	Low
CYP1B1	769P_KIDNEY	0.169	kidney	AZD0530	1.071	AZD0530 -> ABL (n = 471)	471	Low
CYP1B1	769P_KIDNEY	0.169	kidney	PF2341066	7.863	PF2341066 -> c-MET (n = 471)	471	Low
CYP1B1	769P_KIDNEY	0.169	kidney	L-685458	8	L-685458 -> GS (n = 458)	458	Low
CYP1B1	769P_KIDNEY	0.169	kidney	ZD-6474	2.567	ZD-6474 -> EGFR (n = 463)	463	Low
CYP1B1	769P_KIDNEY	0.169	kidney	Panobinostat	0.087	Panobinostat -> HDAC (n = 467)	467	Low
CYP1B1	769P_KIDNEY	0.169	kidney	Sorafenib	8	Sorafenib -> RTK (n = 470)	470	Low
CYP1B1	769P_KIDNEY	0.169	kidney	Irinotecan	0.741	Irinotecan -> TOP1 (n = 298)	298	Low
CYP1B1	769P_KIDNEY	0.169	kidney	Topotecan	0.513	Topotecan -> TOP1 (n = 471)	471	Low
CYP1B1	769P_KIDNEY	0.169	kidney	LBW242	8	LBW242 -> XIAP (n = 470)	470	Low
CYP1B1	769P_KIDNEY	0.169	kidney	PD-0325901	1.454	PD-0325901 -> MEK (n = 471)	471	Low
CYP1B1	769P_KIDNEY	0.169	kidney	PD-0332991	6.7	PD-0332991 -> CDK4 (n = 404)	404	Low
CYP1B1	769P_KIDNEY	0.169	kidney	Paclitaxel	0.205	Paclitaxel -> TUBB1 (n = 470)	470	Low
CYP1B1	769P_KIDNEY	0.169	kidney	AZD6244	8	AZD6244 -> MEK (n = 470)	470	Low
CYP1B1	769P_KIDNEY	0.169	kidney	PLX4720	8	PLX4720 -> RAF (n = 463)	463	Low
CYP1B1	769P_KIDNEY	0.169	kidney	RAF265	1.062	RAF265 -> RAF (n = 428)	428	Low
CYP1B1	769P_KIDNEY	0.169	kidney	TAE684	6.659	TAE684 -> ALK (n = 471)	471	Low
CYP1B1	769P_KIDNEY	0.169	kidney	TKI258	4.259	TKI258 -> FGFR (n = 471)	471	Low
CYP1B1	769P_KIDNEY	0.169	kidney	Erlotinib	2.325	Erlotinib -> EGFR (n = 470)	470	Low
CYP1B1	786O_KIDNEY	14.212	kidney	AEW541	7.613	AEW541 -> IGF1R (n = 470)	470	High
CYP1B1	786O_KIDNEY	14.212	kidney	Nilotinib	8	Nilotinib -> ABL (n = 391)	391	High
CYP1B1	786O_KIDNEY	14.212	kidney	17-AAG	0.28	17-AAG -> HSP90 (n = 470)	470	High
CYP1B1	786O_KIDNEY	14.212	kidney	PHA-665752	8	PHA-665752 -> c-MET (n = 470)	470	High
CYP1B1	786O_KIDNEY	14.212	kidney	Lapatinib	7.178	Lapatinib -> EGFR (n = 471)	471	High
CYP1B1	786O_KIDNEY	14.212	kidney	Nutlin-3	8	Nutlin-3 -> MDM2 (n = 471)	471	High
CYP1B1	786O_KIDNEY	14.212	kidney	AZD0530	8	AZD0530 -> ABL (n = 471)	471	High
CYP1B1	786O_KIDNEY	14.212	kidney	PF2341066	8	PF2341066 -> c-MET (n = 471)	471	High
CYP1B1	786O_KIDNEY	14.212	kidney	L-685458	8	L-685458 -> GS (n = 458)	458	High
CYP1B1	786O_KIDNEY	14.212	kidney	Panobinostat	0.238	Panobinostat -> HDAC (n = 467)	467	High
CYP1B1	786O_KIDNEY	14.212	kidney	Sorafenib	7.394	Sorafenib -> RTK (n = 470)	470	High
CYP1B1	786O_KIDNEY	14.212	kidney	Irinotecan	0.209	Irinotecan -> TOP1 (n = 298)	298	High
CYP1B1	786O_KIDNEY	14.212	kidney	Topotecan	0.071	Topotecan -> TOP1 (n = 471)	471	High
CYP1B1	786O_KIDNEY	14.212	kidney	LBW242	8	LBW242 -> XIAP (n = 470)	470	High
CYP1B1	786O_KIDNEY	14.212	kidney	PD-0325901	8	PD-0325901 -> MEK (n = 471)	471	High
CYP1B1	786O_KIDNEY	14.212	kidney	PD-0332991	8	PD-0332991 -> CDK4 (n = 404)	404	High
CYP1B1	786O_KIDNEY	14.212	kidney	Paclitaxel	0.213	Paclitaxel -> TUBB1 (n = 470)	470	High
CYP1B1	786O_KIDNEY	14.212	kidney	AZD6244	8	AZD6244 -> MEK (n = 470)	470	High
CYP1B1	786O_KIDNEY	14.212	kidney	RAF265	6.631	RAF265 -> RAF (n = 428)	428	High
CYP1B1	786O_KIDNEY	14.212	kidney	TAE684	8	TAE684 -> ALK (n = 471)	471	High
CYP1B1	786O_KIDNEY	14.212	kidney	TKI258	8	TKI258 -> FGFR (n = 471)	471	High
CYP1B1	786O_KIDNEY	14.212	kidney	Erlotinib	8	Erlotinib -> EGFR (n = 470)	470	High
CYP1B1	8305C_THYROID	0.349	thyroid	AEW541	4.951	AEW541 -> IGF1R (n = 470)	470	Low
CYP1B1	8305C_THYROID	0.349	thyroid	Nilotinib	5.635	Nilotinib -> ABL (n = 391)	391	Low
CYP1B1	8305C_THYROID	0.349	thyroid	17-AAG	0.375	17-AAG -> HSP90 (n = 470)	470	Low
CYP1B1	8305C_THYROID	0.349	thyroid	PHA-665752	8	PHA-665752 -> c-MET (n = 470)	470	Low
CYP1B1	8305C_THYROID	0.349	thyroid	Lapatinib	8	Lapatinib -> EGFR (n = 471)	471	Low
CYP1B1	8305C_THYROID	0.349	thyroid	Nutlin-3	8	Nutlin-3 -> MDM2 (n = 471)	471	Low
CYP1B1	8305C_THYROID	0.349	thyroid	AZD0530	8	AZD0530 -> ABL (n = 471)	471	Low
CYP1B1	8305C_THYROID	0.349	thyroid	PF2341066	6.237	PF2341066 -> c-MET (n = 471)	471	Low
CYP1B1	8305C_THYROID	0.349	thyroid	L-685458	8	L-685458 -> GS (n = 458)	458	Low
CYP1B1	8305C_THYROID	0.349	thyroid	ZD-6474	8	ZD-6474 -> EGFR (n = 463)	463	Low
CYP1B1	8305C_THYROID	0.349	thyroid	Panobinostat	0.051	Panobinostat -> HDAC (n = 467)	467	Low
CYP1B1	8305C_THYROID	0.349	thyroid	Sorafenib	8	Sorafenib -> RTK (n = 470)	470	Low
CYP1B1	8305C_THYROID	0.349	thyroid	Irinotecan	0.503	Irinotecan -> TOP1 (n = 298)	298	Low
CYP1B1	8305C_THYROID	0.349	thyroid	Topotecan	0.122	Topotecan -> TOP1 (n = 471)	471	Low
CYP1B1	8305C_THYROID	0.349	thyroid	LBW242	8	LBW242 -> XIAP (n = 470)	470	Low
CYP1B1	8305C_THYROID	0.349	thyroid	PD-0325901	0.544	PD-0325901 -> MEK (n = 471)	471	Low
CYP1B1	8305C_THYROID	0.349	thyroid	PD-0332991	5.339	PD-0332991 -> CDK4 (n = 404)	404	Low
CYP1B1	8305C_THYROID	0.349	thyroid	Paclitaxel	0.01	Paclitaxel -> TUBB1 (n = 470)	470	Low
CYP1B1	8305C_THYROID	0.349	thyroid	AZD6244	8	AZD6244 -> MEK (n = 470)	470	Low
CYP1B1	8305C_THYROID	0.349	thyroid	PLX4720	5.313	PLX4720 -> RAF (n = 463)	463	Low
CYP1B1	8305C_THYROID	0.349	thyroid	RAF265	1.02	RAF265 -> RAF (n = 428)	428	Low
CYP1B1	8305C_THYROID	0.349	thyroid	TAE684	2.532	TAE684 -> ALK (n = 471)	471	Low
CYP1B1	8305C_THYROID	0.349	thyroid	TKI258	8	TKI258 -> FGFR (n = 471)	471	Low
CYP1B1	8305C_THYROID	0.349	thyroid	Erlotinib	8	Erlotinib -> EGFR (n = 470)	470	Low
CYP1B1	8505C_THYROID	0.263	thyroid	AEW541	8	AEW541 -> IGF1R (n = 470)	470	Low
CYP1B1	8505C_THYROID	0.263	thyroid	Nilotinib	6.853	Nilotinib -> ABL (n = 391)	391	Low
CYP1B1	8505C_THYROID	0.263	thyroid	17-AAG	0.282	17-AAG -> HSP90 (n = 470)	470	Low
CYP1B1	8505C_THYROID	0.263	thyroid	PHA-665752	8	PHA-665752 -> c-MET (n = 470)	470	Low
CYP1B1	8505C_THYROID	0.263	thyroid	Lapatinib	8	Lapatinib -> EGFR (n = 471)	471	Low
CYP1B1	8505C_THYROID	0.263	thyroid	Nutlin-3	8	Nutlin-3 -> MDM2 (n = 471)	471	Low
CYP1B1	8505C_THYROID	0.263	thyroid	AZD0530	8	AZD0530 -> ABL (n = 471)	471	Low
CYP1B1	8505C_THYROID	0.263	thyroid	PF2341066	8	PF2341066 -> c-MET (n = 471)	471	Low
CYP1B1	8505C_THYROID	0.263	thyroid	L-685458	8	L-685458 -> GS (n = 458)	458	Low
CYP1B1	8505C_THYROID	0.263	thyroid	ZD-6474	8	ZD-6474 -> EGFR (n = 463)	463	Low
CYP1B1	8505C_THYROID	0.263	thyroid	Panobinostat	0.069	Panobinostat -> HDAC (n = 467)	467	Low
CYP1B1	8505C_THYROID	0.263	thyroid	Sorafenib	8	Sorafenib -> RTK (n = 470)	470	Low
CYP1B1	8505C_THYROID	0.263	thyroid	Irinotecan	0.125	Irinotecan -> TOP1 (n = 298)	298	Low
CYP1B1	8505C_THYROID	0.263	thyroid	Topotecan	0.087	Topotecan -> TOP1 (n = 471)	471	Low
CYP1B1	8505C_THYROID	0.263	thyroid	LBW242	8	LBW242 -> XIAP (n = 470)	470	Low
CYP1B1	8505C_THYROID	0.263	thyroid	PD-0325901	0.378	PD-0325901 -> MEK (n = 471)	471	Low
CYP1B1	8505C_THYROID	0.263	thyroid	PD-0332991	8	PD-0332991 -> CDK4 (n = 404)	404	Low
CYP1B1	8505C_THYROID	0.263	thyroid	Paclitaxel	0.01	Paclitaxel -> TUBB1 (n = 470)	470	Low
CYP1B1	8505C_THYROID	0.263	thyroid	AZD6244	8	AZD6244 -> MEK (n = 470)	470	Low
CYP1B1	8505C_THYROID	0.263	thyroid	PLX4720	8	PLX4720 -> RAF (n = 463)	463	Low
CYP1B1	8505C_THYROID	0.263	thyroid	RAF265	1.416	RAF265 -> RAF (n = 428)	428	Low
CYP1B1	8505C_THYROID	0.263	thyroid	TAE684	6.509	TAE684 -> ALK (n = 471)	471	Low
CYP1B1	8505C_THYROID	0.263	thyroid	TKI258	7.69	TKI258 -> FGFR (n = 471)	471	Low
CYP1B1	8505C_THYROID	0.263	thyroid	Erlotinib	8	Erlotinib -> EGFR (n = 470)	470	Low
CYP1B1	8MGBA_CENTRAL_NERVOUS_SYSTEM	25.059	central_nervous_system	AEW541	3.888	AEW541 -> IGF1R (n = 470)	470	High
CYP1B1	8MGBA_CENTRAL_NERVOUS_SYSTEM	25.059	central_nervous_system	17-AAG	0.235	17-AAG -> HSP90 (n = 470)	470	High
CYP1B1	8MGBA_CENTRAL_NERVOUS_SYSTEM	25.059	central_nervous_system	PHA-665752	8	PHA-665752 -> c-MET (n = 470)	470	High
CYP1B1	8MGBA_CENTRAL_NERVOUS_SYSTEM	25.059	central_nervous_system	Lapatinib	5.227	Lapatinib -> EGFR (n = 471)	471	High
CYP1B1	8MGBA_CENTRAL_NERVOUS_SYSTEM	25.059	central_nervous_system	Nutlin-3	8	Nutlin-3 -> MDM2 (n = 471)	471	High
CYP1B1	8MGBA_CENTRAL_NERVOUS_SYSTEM	25.059	central_nervous_system	AZD0530	4.491	AZD0530 -> ABL (n = 471)	471	High
CYP1B1	8MGBA_CENTRAL_NERVOUS_SYSTEM	25.059	central_nervous_system	PF2341066	8	PF2341066 -> c-MET (n = 471)	471	High
CYP1B1	8MGBA_CENTRAL_NERVOUS_SYSTEM	25.059	central_nervous_system	L-685458	8	L-685458 -> GS (n = 458)	458	High
CYP1B1	8MGBA_CENTRAL_NERVOUS_SYSTEM	25.059	central_nervous_system	ZD-6474	2.245	ZD-6474 -> EGFR (n = 463)	463	High
CYP1B1	8MGBA_CENTRAL_NERVOUS_SYSTEM	25.059	central_nervous_system	Panobinostat	0.113	Panobinostat -> HDAC (n = 467)	467	High
CYP1B1	8MGBA_CENTRAL_NERVOUS_SYSTEM	25.059	central_nervous_system	Sorafenib	8	Sorafenib -> RTK (n = 470)	470	High
CYP1B1	8MGBA_CENTRAL_NERVOUS_SYSTEM	25.059	central_nervous_system	Topotecan	0.317	Topotecan -> TOP1 (n = 471)	471	High
CYP1B1	8MGBA_CENTRAL_NERVOUS_SYSTEM	25.059	central_nervous_system	LBW242	0.042	LBW242 -> XIAP (n = 470)	470	High
CYP1B1	8MGBA_CENTRAL_NERVOUS_SYSTEM	25.059	central_nervous_system	PD-0325901	8	PD-0325901 -> MEK (n = 471)	471	High
CYP1B1	8MGBA_CENTRAL_NERVOUS_SYSTEM	25.059	central_nervous_system	Paclitaxel	0.002	Paclitaxel -> TUBB1 (n = 470)	470	High
CYP1B1	8MGBA_CENTRAL_NERVOUS_SYSTEM	25.059	central_nervous_system	AZD6244	8	AZD6244 -> MEK (n = 470)	470	High
CYP1B1	8MGBA_CENTRAL_NERVOUS_SYSTEM	25.059	central_nervous_system	PLX4720	8	PLX4720 -> RAF (n = 463)	463	High
CYP1B1	8MGBA_CENTRAL_NERVOUS_SYSTEM	25.059	central_nervous_system	TAE684	2.379	TAE684 -> ALK (n = 471)	471	High
CYP1B1	8MGBA_CENTRAL_NERVOUS_SYSTEM	25.059	central_nervous_system	TKI258	0.534	TKI258 -> FGFR (n = 471)	471	High
CYP1B1	8MGBA_CENTRAL_NERVOUS_SYSTEM	25.059	central_nervous_system	Erlotinib	7.721	Erlotinib -> EGFR (n = 470)	470	High
CYP1B1	A172_CENTRAL_NERVOUS_SYSTEM	0.395	central_nervous_system	AEW541	8	AEW541 -> IGF1R (n = 470)	470	Low
CYP1B1	A172_CENTRAL_NERVOUS_SYSTEM	0.395	central_nervous_system	Nilotinib	8	Nilotinib -> ABL (n = 391)	391	Low
CYP1B1	A172_CENTRAL_NERVOUS_SYSTEM	0.395	central_nervous_system	17-AAG	0.267	17-AAG -> HSP90 (n = 470)	470	Low
CYP1B1	A172_CENTRAL_NERVOUS_SYSTEM	0.395	central_nervous_system	PHA-665752	8	PHA-665752 -> c-MET (n = 470)	470	Low
CYP1B1	A172_CENTRAL_NERVOUS_SYSTEM	0.395	central_nervous_system	Lapatinib	8	Lapatinib -> EGFR (n = 471)	471	Low
CYP1B1	A172_CENTRAL_NERVOUS_SYSTEM	0.395	central_nervous_system	Nutlin-3	8	Nutlin-3 -> MDM2 (n = 471)	471	Low
CYP1B1	A172_CENTRAL_NERVOUS_SYSTEM	0.395	central_nervous_system	AZD0530	8	AZD0530 -> ABL (n = 471)	471	Low
CYP1B1	A172_CENTRAL_NERVOUS_SYSTEM	0.395	central_nervous_system	PF2341066	8	PF2341066 -> c-MET (n = 471)	471	Low
CYP1B1	A172_CENTRAL_NERVOUS_SYSTEM	0.395	central_nervous_system	L-685458	8	L-685458 -> GS (n = 458)	458	Low
CYP1B1	A172_CENTRAL_NERVOUS_SYSTEM	0.395	central_nervous_system	ZD-6474	8	ZD-6474 -> EGFR (n = 463)	463	Low
CYP1B1	A172_CENTRAL_NERVOUS_SYSTEM	0.395	central_nervous_system	Panobinostat	0.101	Panobinostat -> HDAC (n = 467)	467	Low
CYP1B1	A172_CENTRAL_NERVOUS_SYSTEM	0.395	central_nervous_system	Sorafenib	8	Sorafenib -> RTK (n = 470)	470	Low
CYP1B1	A172_CENTRAL_NERVOUS_SYSTEM	0.395	central_nervous_system	Irinotecan	0.509	Irinotecan -> TOP1 (n = 298)	298	Low
CYP1B1	A172_CENTRAL_NERVOUS_SYSTEM	0.395	central_nervous_system	Topotecan	0.283	Topotecan -> TOP1 (n = 471)	471	Low
CYP1B1	A172_CENTRAL_NERVOUS_SYSTEM	0.395	central_nervous_system	LBW242	8	LBW242 -> XIAP (n = 470)	470	Low
CYP1B1	A172_CENTRAL_NERVOUS_SYSTEM	0.395	central_nervous_system	PD-0325901	8	PD-0325901 -> MEK (n = 471)	471	Low
CYP1B1	A172_CENTRAL_NERVOUS_SYSTEM	0.395	central_nervous_system	PD-0332991	8	PD-0332991 -> CDK4 (n = 404)	404	Low
CYP1B1	A172_CENTRAL_NERVOUS_SYSTEM	0.395	central_nervous_system	Paclitaxel	0.031	Paclitaxel -> TUBB1 (n = 470)	470	Low
CYP1B1	A172_CENTRAL_NERVOUS_SYSTEM	0.395	central_nervous_system	AZD6244	8	AZD6244 -> MEK (n = 470)	470	Low
CYP1B1	A172_CENTRAL_NERVOUS_SYSTEM	0.395	central_nervous_system	PLX4720	8	PLX4720 -> RAF (n = 463)	463	Low
CYP1B1	A172_CENTRAL_NERVOUS_SYSTEM	0.395	central_nervous_system	RAF265	3.651	RAF265 -> RAF (n = 428)	428	Low
CYP1B1	A172_CENTRAL_NERVOUS_SYSTEM	0.395	central_nervous_system	TAE684	2.531	TAE684 -> ALK (n = 471)	471	Low
CYP1B1	A172_CENTRAL_NERVOUS_SYSTEM	0.395	central_nervous_system	TKI258	4.535	TKI258 -> FGFR (n = 471)	471	Low
CYP1B1	A172_CENTRAL_NERVOUS_SYSTEM	0.395	central_nervous_system	Erlotinib	8	Erlotinib -> EGFR (n = 470)	470	Low
CYP1B1	A204_SOFT_TISSUE	54.913	soft_tissue	AEW541	5.15	AEW541 -> IGF1R (n = 470)	470	High
CYP1B1	A204_SOFT_TISSUE	54.913	soft_tissue	Nilotinib	1.082	Nilotinib -> ABL (n = 391)	391	High
CYP1B1	A204_SOFT_TISSUE	54.913	soft_tissue	17-AAG	0.03	17-AAG -> HSP90 (n = 470)	470	High
CYP1B1	A204_SOFT_TISSUE	54.913	soft_tissue	PHA-665752	8	PHA-665752 -> c-MET (n = 470)	470	High
CYP1B1	A204_SOFT_TISSUE	54.913	soft_tissue	Lapatinib	7.4	Lapatinib -> EGFR (n = 471)	471	High
CYP1B1	A204_SOFT_TISSUE	54.913	soft_tissue	Nutlin-3	8	Nutlin-3 -> MDM2 (n = 471)	471	High
CYP1B1	A204_SOFT_TISSUE	54.913	soft_tissue	AZD0530	6.075	AZD0530 -> ABL (n = 471)	471	High
CYP1B1	A204_SOFT_TISSUE	54.913	soft_tissue	PF2341066	3.821	PF2341066 -> c-MET (n = 471)	471	High
CYP1B1	A204_SOFT_TISSUE	54.913	soft_tissue	L-685458	8	L-685458 -> GS (n = 458)	458	High
CYP1B1	A204_SOFT_TISSUE	54.913	soft_tissue	ZD-6474	1.636	ZD-6474 -> EGFR (n = 463)	463	High
CYP1B1	A204_SOFT_TISSUE	54.913	soft_tissue	Panobinostat	0.024	Panobinostat -> HDAC (n = 467)	467	High
CYP1B1	A204_SOFT_TISSUE	54.913	soft_tissue	Sorafenib	0.531	Sorafenib -> RTK (n = 470)	470	High
CYP1B1	A204_SOFT_TISSUE	54.913	soft_tissue	Irinotecan	0.167	Irinotecan -> TOP1 (n = 298)	298	High
CYP1B1	A204_SOFT_TISSUE	54.913	soft_tissue	Topotecan	0.419	Topotecan -> TOP1 (n = 471)	471	High
CYP1B1	A204_SOFT_TISSUE	54.913	soft_tissue	LBW242	8	LBW242 -> XIAP (n = 470)	470	High
CYP1B1	A204_SOFT_TISSUE	54.913	soft_tissue	PD-0325901	5.231	PD-0325901 -> MEK (n = 471)	471	High
CYP1B1	A204_SOFT_TISSUE	54.913	soft_tissue	PD-0332991	8	PD-0332991 -> CDK4 (n = 404)	404	High
CYP1B1	A204_SOFT_TISSUE	54.913	soft_tissue	Paclitaxel	0.007	Paclitaxel -> TUBB1 (n = 470)	470	High
CYP1B1	A204_SOFT_TISSUE	54.913	soft_tissue	AZD6244	8	AZD6244 -> MEK (n = 470)	470	High
CYP1B1	A204_SOFT_TISSUE	54.913	soft_tissue	PLX4720	8	PLX4720 -> RAF (n = 463)	463	High
CYP1B1	A204_SOFT_TISSUE	54.913	soft_tissue	RAF265	0.331	RAF265 -> RAF (n = 428)	428	High
CYP1B1	A204_SOFT_TISSUE	54.913	soft_tissue	TAE684	2.659	TAE684 -> ALK (n = 471)	471	High
CYP1B1	A204_SOFT_TISSUE	54.913	soft_tissue	TKI258	0.64	TKI258 -> FGFR (n = 471)	471	High
CYP1B1	A204_SOFT_TISSUE	54.913	soft_tissue	Erlotinib	8	Erlotinib -> EGFR (n = 470)	470	High
CYP1B1	A2058_SKIN	0.208	skin	AEW541	5.513	AEW541 -> IGF1R (n = 470)	470	Low
CYP1B1	A2058_SKIN	0.208	skin	Nilotinib	8	Nilotinib -> ABL (n = 391)	391	Low
CYP1B1	A2058_SKIN	0.208	skin	17-AAG	0.042	17-AAG -> HSP90 (n = 470)	470	Low
CYP1B1	A2058_SKIN	0.208	skin	PHA-665752	8	PHA-665752 -> c-MET (n = 470)	470	Low
CYP1B1	A2058_SKIN	0.208	skin	Lapatinib	8	Lapatinib -> EGFR (n = 471)	471	Low
CYP1B1	A2058_SKIN	0.208	skin	Nutlin-3	8	Nutlin-3 -> MDM2 (n = 471)	471	Low
CYP1B1	A2058_SKIN	0.208	skin	AZD0530	8	AZD0530 -> ABL (n = 471)	471	Low
CYP1B1	A2058_SKIN	0.208	skin	PF2341066	8	PF2341066 -> c-MET (n = 471)	471	Low
CYP1B1	A2058_SKIN	0.208	skin	L-685458	8	L-685458 -> GS (n = 458)	458	Low
CYP1B1	A2058_SKIN	0.208	skin	ZD-6474	8	ZD-6474 -> EGFR (n = 463)	463	Low
CYP1B1	A2058_SKIN	0.208	skin	Panobinostat	0.069	Panobinostat -> HDAC (n = 467)	467	Low
CYP1B1	A2058_SKIN	0.208	skin	Sorafenib	8	Sorafenib -> RTK (n = 470)	470	Low
CYP1B1	A2058_SKIN	0.208	skin	Irinotecan	0.145	Irinotecan -> TOP1 (n = 298)	298	Low
CYP1B1	A2058_SKIN	0.208	skin	Topotecan	0.306	Topotecan -> TOP1 (n = 471)	471	Low
CYP1B1	A2058_SKIN	0.208	skin	LBW242	8	LBW242 -> XIAP (n = 470)	470	Low
CYP1B1	A2058_SKIN	0.208	skin	PD-0325901	0.203	PD-0325901 -> MEK (n = 471)	471	Low
CYP1B1	A2058_SKIN	0.208	skin	PD-0332991	8	PD-0332991 -> CDK4 (n = 404)	404	Low
CYP1B1	A2058_SKIN	0.208	skin	Paclitaxel	0.003	Paclitaxel -> TUBB1 (n = 470)	470	Low
CYP1B1	A2058_SKIN	0.208	skin	AZD6244	5.036	AZD6244 -> MEK (n = 470)	470	Low
CYP1B1	A2058_SKIN	0.208	skin	PLX4720	8	PLX4720 -> RAF (n = 463)	463	Low
CYP1B1	A2058_SKIN	0.208	skin	RAF265	5.511	RAF265 -> RAF (n = 428)	428	Low
CYP1B1	A2058_SKIN	0.208	skin	TAE684	4.928	TAE684 -> ALK (n = 471)	471	Low
CYP1B1	A2058_SKIN	0.208	skin	TKI258	5.626	TKI258 -> FGFR (n = 471)	471	Low
CYP1B1	A2058_SKIN	0.208	skin	Erlotinib	8	Erlotinib -> EGFR (n = 470)	470	Low
CYP1B1	A253_SALIVARY_GLAND	10.347	salivary_gland	AEW541	8	AEW541 -> IGF1R (n = 470)	470	High
CYP1B1	A253_SALIVARY_GLAND	10.347	salivary_gland	Nilotinib	8	Nilotinib -> ABL (n = 391)	391	High
CYP1B1	A253_SALIVARY_GLAND	10.347	salivary_gland	17-AAG	0.34	17-AAG -> HSP90 (n = 470)	470	High
CYP1B1	A253_SALIVARY_GLAND	10.347	salivary_gland	PHA-665752	8	PHA-665752 -> c-MET (n = 470)	470	High
CYP1B1	A253_SALIVARY_GLAND	10.347	salivary_gland	Lapatinib	8	Lapatinib -> EGFR (n = 471)	471	High
CYP1B1	A253_SALIVARY_GLAND	10.347	salivary_gland	Nutlin-3	8	Nutlin-3 -> MDM2 (n = 471)	471	High
CYP1B1	A253_SALIVARY_GLAND	10.347	salivary_gland	AZD0530	8	AZD0530 -> ABL (n = 471)	471	High
CYP1B1	A253_SALIVARY_GLAND	10.347	salivary_gland	PF2341066	8	PF2341066 -> c-MET (n = 471)	471	High
CYP1B1	A253_SALIVARY_GLAND	10.347	salivary_gland	L-685458	8	L-685458 -> GS (n = 458)	458	High
CYP1B1	A253_SALIVARY_GLAND	10.347	salivary_gland	ZD-6474	8	ZD-6474 -> EGFR (n = 463)	463	High
CYP1B1	A253_SALIVARY_GLAND	10.347	salivary_gland	Panobinostat	0.063	Panobinostat -> HDAC (n = 467)	467	High
CYP1B1	A253_SALIVARY_GLAND	10.347	salivary_gland	Sorafenib	8	Sorafenib -> RTK (n = 470)	470	High
CYP1B1	A253_SALIVARY_GLAND	10.347	salivary_gland	Topotecan	0.084	Topotecan -> TOP1 (n = 471)	471	High
CYP1B1	A253_SALIVARY_GLAND	10.347	salivary_gland	LBW242	8	LBW242 -> XIAP (n = 470)	470	High
CYP1B1	A253_SALIVARY_GLAND	10.347	salivary_gland	PD-0325901	8	PD-0325901 -> MEK (n = 471)	471	High
CYP1B1	A253_SALIVARY_GLAND	10.347	salivary_gland	PD-0332991	8	PD-0332991 -> CDK4 (n = 404)	404	High
CYP1B1	A253_SALIVARY_GLAND	10.347	salivary_gland	Paclitaxel	0.004	Paclitaxel -> TUBB1 (n = 470)	470	High
CYP1B1	A253_SALIVARY_GLAND	10.347	salivary_gland	AZD6244	8	AZD6244 -> MEK (n = 470)	470	High
CYP1B1	A253_SALIVARY_GLAND	10.347	salivary_gland	PLX4720	8	PLX4720 -> RAF (n = 463)	463	High
CYP1B1	A253_SALIVARY_GLAND	10.347	salivary_gland	RAF265	2.617	RAF265 -> RAF (n = 428)	428	High
CYP1B1	A253_SALIVARY_GLAND	10.347	salivary_gland	TAE684	8	TAE684 -> ALK (n = 471)	471	High
CYP1B1	A253_SALIVARY_GLAND	10.347	salivary_gland	TKI258	8	TKI258 -> FGFR (n = 471)	471	High
CYP1B1	A253_SALIVARY_GLAND	10.347	salivary_gland	Erlotinib	8	Erlotinib -> EGFR (n = 470)	470	High
CYP1B1	A2780_OVARY	91.97	ovary	AEW541	6.509	AEW541 -> IGF1R (n = 470)	470	High
CYP1B1	A2780_OVARY	91.97	ovary	Nilotinib	6.805	Nilotinib -> ABL (n = 391)	391	High
CYP1B1	A2780_OVARY	91.97	ovary	17-AAG	0.031	17-AAG -> HSP90 (n = 470)	470	High
CYP1B1	A2780_OVARY	91.97	ovary	PHA-665752	8	PHA-665752 -> c-MET (n = 470)	470	High
CYP1B1	A2780_OVARY	91.97	ovary	Lapatinib	7.147	Lapatinib -> EGFR (n = 471)	471	High
CYP1B1	A2780_OVARY	91.97	ovary	Nutlin-3	4.066	Nutlin-3 -> MDM2 (n = 471)	471	High
CYP1B1	A2780_OVARY	91.97	ovary	AZD0530	8	AZD0530 -> ABL (n = 471)	471	High
CYP1B1	A2780_OVARY	91.97	ovary	PF2341066	3.042	PF2341066 -> c-MET (n = 471)	471	High
CYP1B1	A2780_OVARY	91.97	ovary	L-685458	6.471	L-685458 -> GS (n = 458)	458	High
CYP1B1	A2780_OVARY	91.97	ovary	ZD-6474	2.5	ZD-6474 -> EGFR (n = 463)	463	High
CYP1B1	A2780_OVARY	91.97	ovary	Panobinostat	0.055	Panobinostat -> HDAC (n = 467)	467	High
CYP1B1	A2780_OVARY	91.97	ovary	Sorafenib	4.006	Sorafenib -> RTK (n = 470)	470	High
CYP1B1	A2780_OVARY	91.97	ovary	Irinotecan	0.062	Irinotecan -> TOP1 (n = 298)	298	High
CYP1B1	A2780_OVARY	91.97	ovary	Topotecan	0.064	Topotecan -> TOP1 (n = 471)	471	High
CYP1B1	A2780_OVARY	91.97	ovary	LBW242	8	LBW242 -> XIAP (n = 470)	470	High
CYP1B1	A2780_OVARY	91.97	ovary	PD-0325901	0.064	PD-0325901 -> MEK (n = 471)	471	High
CYP1B1	A2780_OVARY	91.97	ovary	PD-0332991	8	PD-0332991 -> CDK4 (n = 404)	404	High
CYP1B1	A2780_OVARY	91.97	ovary	Paclitaxel	0.005	Paclitaxel -> TUBB1 (n = 470)	470	High
CYP1B1	A2780_OVARY	91.97	ovary	AZD6244	1.58	AZD6244 -> MEK (n = 470)	470	High
CYP1B1	A2780_OVARY	91.97	ovary	PLX4720	8	PLX4720 -> RAF (n = 463)	463	High
CYP1B1	A2780_OVARY	91.97	ovary	RAF265	1.25	RAF265 -> RAF (n = 428)	428	High
CYP1B1	A2780_OVARY	91.97	ovary	TAE684	1.494	TAE684 -> ALK (n = 471)	471	High
CYP1B1	A2780_OVARY	91.97	ovary	TKI258	1.395	TKI258 -> FGFR (n = 471)	471	High
CYP1B1	A2780_OVARY	91.97	ovary	Erlotinib	8	Erlotinib -> EGFR (n = 470)	470	High
CYP1B1	A375_SKIN	1.151	skin	AEW541	2.755	AEW541 -> IGF1R (n = 470)	470	Low
CYP1B1	A375_SKIN	1.151	skin	Nilotinib	8	Nilotinib -> ABL (n = 391)	391	Low
CYP1B1	A375_SKIN	1.151	skin	17-AAG	0.17	17-AAG -> HSP90 (n = 470)	470	Low
CYP1B1	A375_SKIN	1.151	skin	PHA-665752	8	PHA-665752 -> c-MET (n = 470)	470	Low
CYP1B1	A375_SKIN	1.151	skin	Lapatinib	8	Lapatinib -> EGFR (n = 471)	471	Low
CYP1B1	A375_SKIN	1.151	skin	Nutlin-3	8	Nutlin-3 -> MDM2 (n = 471)	471	Low
CYP1B1	A375_SKIN	1.151	skin	AZD0530	8	AZD0530 -> ABL (n = 471)	471	Low
CYP1B1	A375_SKIN	1.151	skin	PF2341066	5.895	PF2341066 -> c-MET (n = 471)	471	Low
CYP1B1	A375_SKIN	1.151	skin	L-685458	8	L-685458 -> GS (n = 458)	458	Low
CYP1B1	A375_SKIN	1.151	skin	ZD-6474	8	ZD-6474 -> EGFR (n = 463)	463	Low
CYP1B1	A375_SKIN	1.151	skin	Panobinostat	0.047	Panobinostat -> HDAC (n = 467)	467	Low
CYP1B1	A375_SKIN	1.151	skin	Sorafenib	7.351	Sorafenib -> RTK (n = 470)	470	Low
CYP1B1	A375_SKIN	1.151	skin	Irinotecan	0.146	Irinotecan -> TOP1 (n = 298)	298	Low
CYP1B1	A375_SKIN	1.151	skin	Topotecan	0.325	Topotecan -> TOP1 (n = 471)	471	Low
CYP1B1	A375_SKIN	1.151	skin	LBW242	8	LBW242 -> XIAP (n = 470)	470	Low
CYP1B1	A375_SKIN	1.151	skin	PD-0325901	0.007	PD-0325901 -> MEK (n = 471)	471	Low
CYP1B1	A375_SKIN	1.151	skin	PD-0332991	8	PD-0332991 -> CDK4 (n = 404)	404	Low
CYP1B1	A375_SKIN	1.151	skin	Paclitaxel	0.007	Paclitaxel -> TUBB1 (n = 470)	470	Low
CYP1B1	A375_SKIN	1.151	skin	AZD6244	0.107	AZD6244 -> MEK (n = 470)	470	Low
CYP1B1	A375_SKIN	1.151	skin	PLX4720	0.258	PLX4720 -> RAF (n = 463)	463	Low
CYP1B1	A375_SKIN	1.151	skin	RAF265	0.623	RAF265 -> RAF (n = 428)	428	Low
CYP1B1	A375_SKIN	1.151	skin	TAE684	1.074	TAE684 -> ALK (n = 471)	471	Low
CYP1B1	A375_SKIN	1.151	skin	TKI258	3.642	TKI258 -> FGFR (n = 471)	471	Low
CYP1B1	A375_SKIN	1.151	skin	Erlotinib	8	Erlotinib -> EGFR (n = 470)	470	Low
CYP1B1	A549_LUNG	6.723	lung	AEW541	1.955	AEW541 -> IGF1R (n = 470)	470	High
CYP1B1	A549_LUNG	6.723	lung	Nilotinib	6.039	Nilotinib -> ABL (n = 391)	391	High
CYP1B1	A549_LUNG	6.723	lung	17-AAG	0.067	17-AAG -> HSP90 (n = 470)	470	High
CYP1B1	A549_LUNG	6.723	lung	PHA-665752	8	PHA-665752 -> c-MET (n = 470)	470	High
CYP1B1	A549_LUNG	6.723	lung	Lapatinib	4.227	Lapatinib -> EGFR (n = 471)	471	High
CYP1B1	A549_LUNG	6.723	lung	Nutlin-3	8	Nutlin-3 -> MDM2 (n = 471)	471	High
CYP1B1	A549_LUNG	6.723	lung	AZD0530	8	AZD0530 -> ABL (n = 471)	471	High
CYP1B1	A549_LUNG	6.723	lung	PF2341066	5.782	PF2341066 -> c-MET (n = 471)	471	High
CYP1B1	A549_LUNG	6.723	lung	L-685458	8	L-685458 -> GS (n = 458)	458	High
CYP1B1	A549_LUNG	6.723	lung	ZD-6474	8	ZD-6474 -> EGFR (n = 463)	463	High
CYP1B1	A549_LUNG	6.723	lung	Panobinostat	0.049	Panobinostat -> HDAC (n = 467)	467	High
CYP1B1	A549_LUNG	6.723	lung	Sorafenib	6.775	Sorafenib -> RTK (n = 470)	470	High
CYP1B1	A549_LUNG	6.723	lung	Irinotecan	0.412	Irinotecan -> TOP1 (n = 298)	298	High
CYP1B1	A549_LUNG	6.723	lung	Topotecan	0.938	Topotecan -> TOP1 (n = 471)	471	High
CYP1B1	A549_LUNG	6.723	lung	LBW242	8	LBW242 -> XIAP (n = 470)	470	High
CYP1B1	A549_LUNG	6.723	lung	PD-0325901	0.172	PD-0325901 -> MEK (n = 471)	471	High
CYP1B1	A549_LUNG	6.723	lung	PD-0332991	8	PD-0332991 -> CDK4 (n = 404)	404	High
CYP1B1	A549_LUNG	6.723	lung	Paclitaxel	0.005	Paclitaxel -> TUBB1 (n = 470)	470	High
CYP1B1	A549_LUNG	6.723	lung	AZD6244	2.122	AZD6244 -> MEK (n = 470)	470	High
CYP1B1	A549_LUNG	6.723	lung	PLX4720	8	PLX4720 -> RAF (n = 463)	463	High
CYP1B1	A549_LUNG	6.723	lung	RAF265	0.995	RAF265 -> RAF (n = 428)	428	High
CYP1B1	A549_LUNG	6.723	lung	TAE684	1.638	TAE684 -> ALK (n = 471)	471	High
CYP1B1	A549_LUNG	6.723	lung	TKI258	3.827	TKI258 -> FGFR (n = 471)	471	High
CYP1B1	A549_LUNG	6.723	lung	Erlotinib	8	Erlotinib -> EGFR (n = 470)	470	High
CYP1B1	A673_BONE	0.625	bone	AEW541	1.128	AEW541 -> IGF1R (n = 470)	470	Low
CYP1B1	A673_BONE	0.625	bone	17-AAG	0.198	17-AAG -> HSP90 (n = 470)	470	Low
CYP1B1	A673_BONE	0.625	bone	PHA-665752	8	PHA-665752 -> c-MET (n = 470)	470	Low
CYP1B1	A673_BONE	0.625	bone	Lapatinib	8	Lapatinib -> EGFR (n = 471)	471	Low
CYP1B1	A673_BONE	0.625	bone	Nutlin-3	8	Nutlin-3 -> MDM2 (n = 471)	471	Low
CYP1B1	A673_BONE	0.625	bone	AZD0530	8	AZD0530 -> ABL (n = 471)	471	Low
CYP1B1	A673_BONE	0.625	bone	PF2341066	2.269	PF2341066 -> c-MET (n = 471)	471	Low
CYP1B1	A673_BONE	0.625	bone	L-685458	8	L-685458 -> GS (n = 458)	458	Low
CYP1B1	A673_BONE	0.625	bone	ZD-6474	4.944	ZD-6474 -> EGFR (n = 463)	463	Low
CYP1B1	A673_BONE	0.625	bone	Panobinostat	0.037	Panobinostat -> HDAC (n = 467)	467	Low
CYP1B1	A673_BONE	0.625	bone	Sorafenib	8	Sorafenib -> RTK (n = 470)	470	Low
CYP1B1	A673_BONE	0.625	bone	Topotecan	0.037	Topotecan -> TOP1 (n = 471)	471	Low
CYP1B1	A673_BONE	0.625	bone	LBW242	8	LBW242 -> XIAP (n = 470)	470	Low
CYP1B1	A673_BONE	0.625	bone	PD-0325901	8	PD-0325901 -> MEK (n = 471)	471	Low
CYP1B1	A673_BONE	0.625	bone	PD-0332991	8	PD-0332991 -> CDK4 (n = 404)	404	Low
CYP1B1	A673_BONE	0.625	bone	Paclitaxel	0.002	Paclitaxel -> TUBB1 (n = 470)	470	Low
CYP1B1	A673_BONE	0.625	bone	AZD6244	8	AZD6244 -> MEK (n = 470)	470	Low
CYP1B1	A673_BONE	0.625	bone	PLX4720	8	PLX4720 -> RAF (n = 463)	463	Low
CYP1B1	A673_BONE	0.625	bone	RAF265	0.81	RAF265 -> RAF (n = 428)	428	Low
CYP1B1	A673_BONE	0.625	bone	TAE684	1.244	TAE684 -> ALK (n = 471)	471	Low
CYP1B1	A673_BONE	0.625	bone	TKI258	8	TKI258 -> FGFR (n = 471)	471	Low
CYP1B1	A673_BONE	0.625	bone	Erlotinib	8	Erlotinib -> EGFR (n = 470)	470	Low
CYP1B1	ACHN_KIDNEY	15.092	kidney	AEW541	7.673	AEW541 -> IGF1R (n = 470)	470	High
CYP1B1	ACHN_KIDNEY	15.092	kidney	17-AAG	0.678	17-AAG -> HSP90 (n = 470)	470	High
CYP1B1	ACHN_KIDNEY	15.092	kidney	PHA-665752	8	PHA-665752 -> c-MET (n = 470)	470	High
CYP1B1	ACHN_KIDNEY	15.092	kidney	Lapatinib	8	Lapatinib -> EGFR (n = 471)	471	High
CYP1B1	ACHN_KIDNEY	15.092	kidney	Nutlin-3	8	Nutlin-3 -> MDM2 (n = 471)	471	High
CYP1B1	ACHN_KIDNEY	15.092	kidney	AZD0530	4.373	AZD0530 -> ABL (n = 471)	471	High
CYP1B1	ACHN_KIDNEY	15.092	kidney	PF2341066	8	PF2341066 -> c-MET (n = 471)	471	High
CYP1B1	ACHN_KIDNEY	15.092	kidney	L-685458	8	L-685458 -> GS (n = 458)	458	High
CYP1B1	ACHN_KIDNEY	15.092	kidney	ZD-6474	1.944	ZD-6474 -> EGFR (n = 463)	463	High
CYP1B1	ACHN_KIDNEY	15.092	kidney	Panobinostat	0.046	Panobinostat -> HDAC (n = 467)	467	High
CYP1B1	ACHN_KIDNEY	15.092	kidney	Sorafenib	8	Sorafenib -> RTK (n = 470)	470	High
CYP1B1	ACHN_KIDNEY	15.092	kidney	Topotecan	0.102	Topotecan -> TOP1 (n = 471)	471	High
CYP1B1	ACHN_KIDNEY	15.092	kidney	LBW242	8	LBW242 -> XIAP (n = 470)	470	High
CYP1B1	ACHN_KIDNEY	15.092	kidney	PD-0325901	8	PD-0325901 -> MEK (n = 471)	471	High
CYP1B1	ACHN_KIDNEY	15.092	kidney	Paclitaxel	0.095	Paclitaxel -> TUBB1 (n = 470)	470	High
CYP1B1	ACHN_KIDNEY	15.092	kidney	AZD6244	8	AZD6244 -> MEK (n = 470)	470	High
CYP1B1	ACHN_KIDNEY	15.092	kidney	PLX4720	8	PLX4720 -> RAF (n = 463)	463	High
CYP1B1	ACHN_KIDNEY	15.092	kidney	RAF265	0.318	RAF265 -> RAF (n = 428)	428	High
CYP1B1	ACHN_KIDNEY	15.092	kidney	TAE684	2.96	TAE684 -> ALK (n = 471)	471	High
CYP1B1	ACHN_KIDNEY	15.092	kidney	TKI258	5.1	TKI258 -> FGFR (n = 471)	471	High
CYP1B1	ACHN_KIDNEY	15.092	kidney	Erlotinib	4.997	Erlotinib -> EGFR (n = 470)	470	High
CYP1B1	ALLSIL_HAEMATOPOIETIC_AND_LYMPHOID_TISSUE	0.068	haematopoietic_and_lymphoid_tissue	AEW541	2.558	AEW541 -> IGF1R (n = 470)	470	Low
CYP1B1	ALLSIL_HAEMATOPOIETIC_AND_LYMPHOID_TISSUE	0.068	haematopoietic_and_lymphoid_tissue	Nilotinib	0.003	Nilotinib -> ABL (n = 391)	391	Low
CYP1B1	ALLSIL_HAEMATOPOIETIC_AND_LYMPHOID_TISSUE	0.068	haematopoietic_and_lymphoid_tissue	17-AAG	0.714	17-AAG -> HSP90 (n = 470)	470	Low
CYP1B1	ALLSIL_HAEMATOPOIETIC_AND_LYMPHOID_TISSUE	0.068	haematopoietic_and_lymphoid_tissue	PHA-665752	4.478	PHA-665752 -> c-MET (n = 470)	470	Low
CYP1B1	ALLSIL_HAEMATOPOIETIC_AND_LYMPHOID_TISSUE	0.068	haematopoietic_and_lymphoid_tissue	Lapatinib	7.289	Lapatinib -> EGFR (n = 471)	471	Low
CYP1B1	ALLSIL_HAEMATOPOIETIC_AND_LYMPHOID_TISSUE	0.068	haematopoietic_and_lymphoid_tissue	Nutlin-3	8	Nutlin-3 -> MDM2 (n = 471)	471	Low
CYP1B1	ALLSIL_HAEMATOPOIETIC_AND_LYMPHOID_TISSUE	0.068	haematopoietic_and_lymphoid_tissue	AZD0530	0.209	AZD0530 -> ABL (n = 471)	471	Low
CYP1B1	ALLSIL_HAEMATOPOIETIC_AND_LYMPHOID_TISSUE	0.068	haematopoietic_and_lymphoid_tissue	PF2341066	0.801	PF2341066 -> c-MET (n = 471)	471	Low
CYP1B1	ALLSIL_HAEMATOPOIETIC_AND_LYMPHOID_TISSUE	0.068	haematopoietic_and_lymphoid_tissue	L-685458	0.331	L-685458 -> GS (n = 458)	458	Low
CYP1B1	ALLSIL_HAEMATOPOIETIC_AND_LYMPHOID_TISSUE	0.068	haematopoietic_and_lymphoid_tissue	ZD-6474	0.846	ZD-6474 -> EGFR (n = 463)	463	Low
CYP1B1	ALLSIL_HAEMATOPOIETIC_AND_LYMPHOID_TISSUE	0.068	haematopoietic_and_lymphoid_tissue	Panobinostat	0.007	Panobinostat -> HDAC (n = 467)	467	Low
CYP1B1	ALLSIL_HAEMATOPOIETIC_AND_LYMPHOID_TISSUE	0.068	haematopoietic_and_lymphoid_tissue	Sorafenib	2.664	Sorafenib -> RTK (n = 470)	470	Low
CYP1B1	ALLSIL_HAEMATOPOIETIC_AND_LYMPHOID_TISSUE	0.068	haematopoietic_and_lymphoid_tissue	Irinotecan	0.023	Irinotecan -> TOP1 (n = 298)	298	Low
CYP1B1	ALLSIL_HAEMATOPOIETIC_AND_LYMPHOID_TISSUE	0.068	haematopoietic_and_lymphoid_tissue	Topotecan	0.009	Topotecan -> TOP1 (n = 471)	471	Low
CYP1B1	ALLSIL_HAEMATOPOIETIC_AND_LYMPHOID_TISSUE	0.068	haematopoietic_and_lymphoid_tissue	LBW242	8	LBW242 -> XIAP (n = 470)	470	Low
CYP1B1	ALLSIL_HAEMATOPOIETIC_AND_LYMPHOID_TISSUE	0.068	haematopoietic_and_lymphoid_tissue	PD-0325901	8	PD-0325901 -> MEK (n = 471)	471	Low
CYP1B1	ALLSIL_HAEMATOPOIETIC_AND_LYMPHOID_TISSUE	0.068	haematopoietic_and_lymphoid_tissue	PD-0332991	8	PD-0332991 -> CDK4 (n = 404)	404	Low
CYP1B1	ALLSIL_HAEMATOPOIETIC_AND_LYMPHOID_TISSUE	0.068	haematopoietic_and_lymphoid_tissue	Paclitaxel	0.002	Paclitaxel -> TUBB1 (n = 470)	470	Low
CYP1B1	ALLSIL_HAEMATOPOIETIC_AND_LYMPHOID_TISSUE	0.068	haematopoietic_and_lymphoid_tissue	AZD6244	8	AZD6244 -> MEK (n = 470)	470	Low
CYP1B1	ALLSIL_HAEMATOPOIETIC_AND_LYMPHOID_TISSUE	0.068	haematopoietic_and_lymphoid_tissue	PLX4720	6.943	PLX4720 -> RAF (n = 463)	463	Low
CYP1B1	ALLSIL_HAEMATOPOIETIC_AND_LYMPHOID_TISSUE	0.068	haematopoietic_and_lymphoid_tissue	RAF265	1.196	RAF265 -> RAF (n = 428)	428	Low
CYP1B1	ALLSIL_HAEMATOPOIETIC_AND_LYMPHOID_TISSUE	0.068	haematopoietic_and_lymphoid_tissue	TAE684	0.926	TAE684 -> ALK (n = 471)	471	Low
CYP1B1	ALLSIL_HAEMATOPOIETIC_AND_LYMPHOID_TISSUE	0.068	haematopoietic_and_lymphoid_tissue	TKI258	2.595	TKI258 -> FGFR (n = 471)	471	Low
CYP1B1	ALLSIL_HAEMATOPOIETIC_AND_LYMPHOID_TISSUE	0.068	haematopoietic_and_lymphoid_tissue	Erlotinib	6.93	Erlotinib -> EGFR (n = 470)	470	Low
CYP1B1	AMO1_HAEMATOPOIETIC_AND_LYMPHOID_TISSUE	0.054	haematopoietic_and_lymphoid_tissue	AEW541	0.195	AEW541 -> IGF1R (n = 470)	470	Low
CYP1B1	AMO1_HAEMATOPOIETIC_AND_LYMPHOID_TISSUE	0.054	haematopoietic_and_lymphoid_tissue	Nilotinib	2.226	Nilotinib -> ABL (n = 391)	391	Low
CYP1B1	AMO1_HAEMATOPOIETIC_AND_LYMPHOID_TISSUE	0.054	haematopoietic_and_lymphoid_tissue	17-AAG	0.025	17-AAG -> HSP90 (n = 470)	470	Low
CYP1B1	AMO1_HAEMATOPOIETIC_AND_LYMPHOID_TISSUE	0.054	haematopoietic_and_lymphoid_tissue	PHA-665752	4.206	PHA-665752 -> c-MET (n = 470)	470	Low
CYP1B1	AMO1_HAEMATOPOIETIC_AND_LYMPHOID_TISSUE	0.054	haematopoietic_and_lymphoid_tissue	Lapatinib	0.256	Lapatinib -> EGFR (n = 471)	471	Low
CYP1B1	AMO1_HAEMATOPOIETIC_AND_LYMPHOID_TISSUE	0.054	haematopoietic_and_lymphoid_tissue	Nutlin-3	5.458	Nutlin-3 -> MDM2 (n = 471)	471	Low
CYP1B1	AMO1_HAEMATOPOIETIC_AND_LYMPHOID_TISSUE	0.054	haematopoietic_and_lymphoid_tissue	AZD0530	8	AZD0530 -> ABL (n = 471)	471	Low
CYP1B1	AMO1_HAEMATOPOIETIC_AND_LYMPHOID_TISSUE	0.054	haematopoietic_and_lymphoid_tissue	PF2341066	4.841	PF2341066 -> c-MET (n = 471)	471	Low
CYP1B1	AMO1_HAEMATOPOIETIC_AND_LYMPHOID_TISSUE	0.054	haematopoietic_and_lymphoid_tissue	L-685458	3.88	L-685458 -> GS (n = 458)	458	Low
CYP1B1	AMO1_HAEMATOPOIETIC_AND_LYMPHOID_TISSUE	0.054	haematopoietic_and_lymphoid_tissue	ZD-6474	3.864	ZD-6474 -> EGFR (n = 463)	463	Low
CYP1B1	AMO1_HAEMATOPOIETIC_AND_LYMPHOID_TISSUE	0.054	haematopoietic_and_lymphoid_tissue	Panobinostat	0.013	Panobinostat -> HDAC (n = 467)	467	Low
CYP1B1	AMO1_HAEMATOPOIETIC_AND_LYMPHOID_TISSUE	0.054	haematopoietic_and_lymphoid_tissue	Sorafenib	6.909	Sorafenib -> RTK (n = 470)	470	Low
CYP1B1	AMO1_HAEMATOPOIETIC_AND_LYMPHOID_TISSUE	0.054	haematopoietic_and_lymphoid_tissue	Irinotecan	0.128	Irinotecan -> TOP1 (n = 298)	298	Low
CYP1B1	AMO1_HAEMATOPOIETIC_AND_LYMPHOID_TISSUE	0.054	haematopoietic_and_lymphoid_tissue	Topotecan	0.065	Topotecan -> TOP1 (n = 471)	471	Low
CYP1B1	AMO1_HAEMATOPOIETIC_AND_LYMPHOID_TISSUE	0.054	haematopoietic_and_lymphoid_tissue	LBW242	8	LBW242 -> XIAP (n = 470)	470	Low
CYP1B1	AMO1_HAEMATOPOIETIC_AND_LYMPHOID_TISSUE	0.054	haematopoietic_and_lymphoid_tissue	PD-0325901	0.74	PD-0325901 -> MEK (n = 471)	471	Low
CYP1B1	AMO1_HAEMATOPOIETIC_AND_LYMPHOID_TISSUE	0.054	haematopoietic_and_lymphoid_tissue	PD-0332991	8	PD-0332991 -> CDK4 (n = 404)	404	Low
CYP1B1	AMO1_HAEMATOPOIETIC_AND_LYMPHOID_TISSUE	0.054	haematopoietic_and_lymphoid_tissue	Paclitaxel	0.006	Paclitaxel -> TUBB1 (n = 470)	470	Low
CYP1B1	AMO1_HAEMATOPOIETIC_AND_LYMPHOID_TISSUE	0.054	haematopoietic_and_lymphoid_tissue	AZD6244	8	AZD6244 -> MEK (n = 470)	470	Low
CYP1B1	AMO1_HAEMATOPOIETIC_AND_LYMPHOID_TISSUE	0.054	haematopoietic_and_lymphoid_tissue	PLX4720	8	PLX4720 -> RAF (n = 463)	463	Low
CYP1B1	AMO1_HAEMATOPOIETIC_AND_LYMPHOID_TISSUE	0.054	haematopoietic_and_lymphoid_tissue	RAF265	2.382	RAF265 -> RAF (n = 428)	428	Low
CYP1B1	AMO1_HAEMATOPOIETIC_AND_LYMPHOID_TISSUE	0.054	haematopoietic_and_lymphoid_tissue	TAE684	0.385	TAE684 -> ALK (n = 471)	471	Low
CYP1B1	AMO1_HAEMATOPOIETIC_AND_LYMPHOID_TISSUE	0.054	haematopoietic_and_lymphoid_tissue	TKI258	2.726	TKI258 -> FGFR (n = 471)	471	Low
CYP1B1	AMO1_HAEMATOPOIETIC_AND_LYMPHOID_TISSUE	0.054	haematopoietic_and_lymphoid_tissue	Erlotinib	8	Erlotinib -> EGFR (n = 470)	470	Low
CYP1B1	AN3CA_ENDOMETRIUM	0.031	endometrium	AEW541	8	AEW541 -> IGF1R (n = 470)	470	Low
CYP1B1	AN3CA_ENDOMETRIUM	0.031	endometrium	Nilotinib	8	Nilotinib -> ABL (n = 391)	391	Low
CYP1B1	AN3CA_ENDOMETRIUM	0.031	endometrium	17-AAG	0.074	17-AAG -> HSP90 (n = 470)	470	Low
CYP1B1	AN3CA_ENDOMETRIUM	0.031	endometrium	PHA-665752	8	PHA-665752 -> c-MET (n = 470)	470	Low
CYP1B1	AN3CA_ENDOMETRIUM	0.031	endometrium	Lapatinib	8	Lapatinib -> EGFR (n = 471)	471	Low
CYP1B1	AN3CA_ENDOMETRIUM	0.031	endometrium	Nutlin-3	8	Nutlin-3 -> MDM2 (n = 471)	471	Low
CYP1B1	AN3CA_ENDOMETRIUM	0.031	endometrium	AZD0530	8	AZD0530 -> ABL (n = 471)	471	Low
CYP1B1	AN3CA_ENDOMETRIUM	0.031	endometrium	PF2341066	8	PF2341066 -> c-MET (n = 471)	471	Low
CYP1B1	AN3CA_ENDOMETRIUM	0.031	endometrium	L-685458	8	L-685458 -> GS (n = 458)	458	Low
CYP1B1	AN3CA_ENDOMETRIUM	0.031	endometrium	ZD-6474	1.501	ZD-6474 -> EGFR (n = 463)	463	Low
CYP1B1	AN3CA_ENDOMETRIUM	0.031	endometrium	Panobinostat	0.117	Panobinostat -> HDAC (n = 467)	467	Low
CYP1B1	AN3CA_ENDOMETRIUM	0.031	endometrium	Sorafenib	8	Sorafenib -> RTK (n = 470)	470	Low
CYP1B1	AN3CA_ENDOMETRIUM	0.031	endometrium	Topotecan	4.925	Topotecan -> TOP1 (n = 471)	471	Low
CYP1B1	AN3CA_ENDOMETRIUM	0.031	endometrium	LBW242	8	LBW242 -> XIAP (n = 470)	470	Low
CYP1B1	AN3CA_ENDOMETRIUM	0.031	endometrium	PD-0325901	8	PD-0325901 -> MEK (n = 471)	471	Low
CYP1B1	AN3CA_ENDOMETRIUM	0.031	endometrium	PD-0332991	7.055	PD-0332991 -> CDK4 (n = 404)	404	Low
CYP1B1	AN3CA_ENDOMETRIUM	0.031	endometrium	Paclitaxel	0.009	Paclitaxel -> TUBB1 (n = 470)	470	Low
CYP1B1	AN3CA_ENDOMETRIUM	0.031	endometrium	AZD6244	8	AZD6244 -> MEK (n = 470)	470	Low
CYP1B1	AN3CA_ENDOMETRIUM	0.031	endometrium	PLX4720	8	PLX4720 -> RAF (n = 463)	463	Low
CYP1B1	AN3CA_ENDOMETRIUM	0.031	endometrium	RAF265	4.146	RAF265 -> RAF (n = 428)	428	Low
CYP1B1	AN3CA_ENDOMETRIUM	0.031	endometrium	TAE684	8	TAE684 -> ALK (n = 471)	471	Low
CYP1B1	AN3CA_ENDOMETRIUM	0.031	endometrium	TKI258	4.424	TKI258 -> FGFR (n = 471)	471	Low
CYP1B1	AN3CA_ENDOMETRIUM	0.031	endometrium	Erlotinib	8	Erlotinib -> EGFR (n = 470)	470	Low
CYP1B1	ASPC1_PANCREAS	0.923	pancreas	AEW541	1.428	AEW541 -> IGF1R (n = 470)	470	Low
CYP1B1	ASPC1_PANCREAS	0.923	pancreas	Nilotinib	8	Nilotinib -> ABL (n = 391)	391	Low
CYP1B1	ASPC1_PANCREAS	0.923	pancreas	17-AAG	0.072	17-AAG -> HSP90 (n = 470)	470	Low
CYP1B1	ASPC1_PANCREAS	0.923	pancreas	PHA-665752	8	PHA-665752 -> c-MET (n = 470)	470	Low
CYP1B1	ASPC1_PANCREAS	0.923	pancreas	Lapatinib	2.786	Lapatinib -> EGFR (n = 471)	471	Low
CYP1B1	ASPC1_PANCREAS	0.923	pancreas	Nutlin-3	8	Nutlin-3 -> MDM2 (n = 471)	471	Low
CYP1B1	ASPC1_PANCREAS	0.923	pancreas	AZD0530	8	AZD0530 -> ABL (n = 471)	471	Low
CYP1B1	ASPC1_PANCREAS	0.923	pancreas	PF2341066	5.589	PF2341066 -> c-MET (n = 471)	471	Low
CYP1B1	ASPC1_PANCREAS	0.923	pancreas	L-685458	8	L-685458 -> GS (n = 458)	458	Low
CYP1B1	ASPC1_PANCREAS	0.923	pancreas	ZD-6474	2.987	ZD-6474 -> EGFR (n = 463)	463	Low
CYP1B1	ASPC1_PANCREAS	0.923	pancreas	Panobinostat	0.038	Panobinostat -> HDAC (n = 467)	467	Low
CYP1B1	ASPC1_PANCREAS	0.923	pancreas	Sorafenib	8	Sorafenib -> RTK (n = 470)	470	Low
CYP1B1	ASPC1_PANCREAS	0.923	pancreas	Irinotecan	0.792	Irinotecan -> TOP1 (n = 298)	298	Low
CYP1B1	ASPC1_PANCREAS	0.923	pancreas	Topotecan	2.351	Topotecan -> TOP1 (n = 471)	471	Low
CYP1B1	ASPC1_PANCREAS	0.923	pancreas	LBW242	8	LBW242 -> XIAP (n = 470)	470	Low
CYP1B1	ASPC1_PANCREAS	0.923	pancreas	PD-0325901	0.138	PD-0325901 -> MEK (n = 471)	471	Low
CYP1B1	ASPC1_PANCREAS	0.923	pancreas	PD-0332991	8	PD-0332991 -> CDK4 (n = 404)	404	Low
CYP1B1	ASPC1_PANCREAS	0.923	pancreas	Paclitaxel	0.016	Paclitaxel -> TUBB1 (n = 470)	470	Low
CYP1B1	ASPC1_PANCREAS	0.923	pancreas	AZD6244	1.272	AZD6244 -> MEK (n = 470)	470	Low
CYP1B1	ASPC1_PANCREAS	0.923	pancreas	PLX4720	8	PLX4720 -> RAF (n = 463)	463	Low
CYP1B1	ASPC1_PANCREAS	0.923	pancreas	RAF265	0.936	RAF265 -> RAF (n = 428)	428	Low
CYP1B1	ASPC1_PANCREAS	0.923	pancreas	TAE684	1.224	TAE684 -> ALK (n = 471)	471	Low
CYP1B1	ASPC1_PANCREAS	0.923	pancreas	TKI258	4.86	TKI258 -> FGFR (n = 471)	471	Low
CYP1B1	ASPC1_PANCREAS	0.923	pancreas	Erlotinib	8	Erlotinib -> EGFR (n = 470)	470	Low
CYP1B1	AU565_BREAST	10.062	breast	AEW541	8	AEW541 -> IGF1R (n = 470)	470	High
CYP1B1	AU565_BREAST	10.062	breast	Nilotinib	7.879	Nilotinib -> ABL (n = 391)	391	High
CYP1B1	AU565_BREAST	10.062	breast	17-AAG	0.023	17-AAG -> HSP90 (n = 470)	470	High
CYP1B1	AU565_BREAST	10.062	breast	PHA-665752	8	PHA-665752 -> c-MET (n = 470)	470	High
CYP1B1	AU565_BREAST	10.062	breast	Lapatinib	0.183	Lapatinib -> EGFR (n = 471)	471	High
CYP1B1	AU565_BREAST	10.062	breast	Nutlin-3	8	Nutlin-3 -> MDM2 (n = 471)	471	High
CYP1B1	AU565_BREAST	10.062	breast	AZD0530	8	AZD0530 -> ABL (n = 471)	471	High
CYP1B1	AU565_BREAST	10.062	breast	PF2341066	8	PF2341066 -> c-MET (n = 471)	471	High
CYP1B1	AU565_BREAST	10.062	breast	L-685458	3.06	L-685458 -> GS (n = 458)	458	High
CYP1B1	AU565_BREAST	10.062	breast	ZD-6474	8	ZD-6474 -> EGFR (n = 463)	463	High
CYP1B1	AU565_BREAST	10.062	breast	Panobinostat	0.032	Panobinostat -> HDAC (n = 467)	467	High
CYP1B1	AU565_BREAST	10.062	breast	Sorafenib	8	Sorafenib -> RTK (n = 470)	470	High
CYP1B1	AU565_BREAST	10.062	breast	Topotecan	0.136	Topotecan -> TOP1 (n = 471)	471	High
CYP1B1	AU565_BREAST	10.062	breast	LBW242	8	LBW242 -> XIAP (n = 470)	470	High
CYP1B1	AU565_BREAST	10.062	breast	PD-0325901	8	PD-0325901 -> MEK (n = 471)	471	High
CYP1B1	AU565_BREAST	10.062	breast	PD-0332991	7.564	PD-0332991 -> CDK4 (n = 404)	404	High
CYP1B1	AU565_BREAST	10.062	breast	Paclitaxel	0.005	Paclitaxel -> TUBB1 (n = 470)	470	High
CYP1B1	AU565_BREAST	10.062	breast	AZD6244	8	AZD6244 -> MEK (n = 470)	470	High
CYP1B1	AU565_BREAST	10.062	breast	PLX4720	8	PLX4720 -> RAF (n = 463)	463	High
CYP1B1	AU565_BREAST	10.062	breast	RAF265	3.296	RAF265 -> RAF (n = 428)	428	High
CYP1B1	AU565_BREAST	10.062	breast	TAE684	8	TAE684 -> ALK (n = 471)	471	High
CYP1B1	AU565_BREAST	10.062	breast	TKI258	7.39	TKI258 -> FGFR (n = 471)	471	High
CYP1B1	AU565_BREAST	10.062	breast	Erlotinib	8	Erlotinib -> EGFR (n = 470)	470	High
CYP1B1	BCPAP_THYROID	17.033	thyroid	AEW541	5.105	AEW541 -> IGF1R (n = 470)	470	High
CYP1B1	BCPAP_THYROID	17.033	thyroid	Nilotinib	7.456	Nilotinib -> ABL (n = 391)	391	High
CYP1B1	BCPAP_THYROID	17.033	thyroid	17-AAG	0.211	17-AAG -> HSP90 (n = 470)	470	High
CYP1B1	BCPAP_THYROID	17.033	thyroid	PHA-665752	8	PHA-665752 -> c-MET (n = 470)	470	High
CYP1B1	BCPAP_THYROID	17.033	thyroid	Lapatinib	8	Lapatinib -> EGFR (n = 471)	471	High
CYP1B1	BCPAP_THYROID	17.033	thyroid	Nutlin-3	8	Nutlin-3 -> MDM2 (n = 471)	471	High
CYP1B1	BCPAP_THYROID	17.033	thyroid	AZD0530	8	AZD0530 -> ABL (n = 471)	471	High
CYP1B1	BCPAP_THYROID	17.033	thyroid	PF2341066	8	PF2341066 -> c-MET (n = 471)	471	High
CYP1B1	BCPAP_THYROID	17.033	thyroid	L-685458	8	L-685458 -> GS (n = 458)	458	High
CYP1B1	BCPAP_THYROID	17.033	thyroid	ZD-6474	8	ZD-6474 -> EGFR (n = 463)	463	High
CYP1B1	BCPAP_THYROID	17.033	thyroid	Panobinostat	0.088	Panobinostat -> HDAC (n = 467)	467	High
CYP1B1	BCPAP_THYROID	17.033	thyroid	Sorafenib	2.139	Sorafenib -> RTK (n = 470)	470	High
CYP1B1	BCPAP_THYROID	17.033	thyroid	Irinotecan	0.201	Irinotecan -> TOP1 (n = 298)	298	High
CYP1B1	BCPAP_THYROID	17.033	thyroid	Topotecan	0.377	Topotecan -> TOP1 (n = 471)	471	High
CYP1B1	BCPAP_THYROID	17.033	thyroid	LBW242	8	LBW242 -> XIAP (n = 470)	470	High
CYP1B1	BCPAP_THYROID	17.033	thyroid	PD-0325901	1.605	PD-0325901 -> MEK (n = 471)	471	High
CYP1B1	BCPAP_THYROID	17.033	thyroid	PD-0332991	8	PD-0332991 -> CDK4 (n = 404)	404	High
CYP1B1	BCPAP_THYROID	17.033	thyroid	Paclitaxel	0.002	Paclitaxel -> TUBB1 (n = 470)	470	High
CYP1B1	BCPAP_THYROID	17.033	thyroid	AZD6244	8	AZD6244 -> MEK (n = 470)	470	High
CYP1B1	BCPAP_THYROID	17.033	thyroid	PLX4720	8	PLX4720 -> RAF (n = 463)	463	High
CYP1B1	BCPAP_THYROID	17.033	thyroid	RAF265	0.716	RAF265 -> RAF (n = 428)	428	High
CYP1B1	BCPAP_THYROID	17.033	thyroid	TAE684	1.782	TAE684 -> ALK (n = 471)	471	High
CYP1B1	BCPAP_THYROID	17.033	thyroid	TKI258	7.984	TKI258 -> FGFR (n = 471)	471	High
CYP1B1	BCPAP_THYROID	17.033	thyroid	Erlotinib	8	Erlotinib -> EGFR (n = 470)	470	High
CYP1B1	BDCM_HAEMATOPOIETIC_AND_LYMPHOID_TISSUE	50.875	haematopoietic_and_lymphoid_tissue	AEW541	4.973	AEW541 -> IGF1R (n = 470)	470	High
CYP1B1	BDCM_HAEMATOPOIETIC_AND_LYMPHOID_TISSUE	50.875	haematopoietic_and_lymphoid_tissue	Nilotinib	8	Nilotinib -> ABL (n = 391)	391	High
CYP1B1	BDCM_HAEMATOPOIETIC_AND_LYMPHOID_TISSUE	50.875	haematopoietic_and_lymphoid_tissue	17-AAG	0.204	17-AAG -> HSP90 (n = 470)	470	High
CYP1B1	BDCM_HAEMATOPOIETIC_AND_LYMPHOID_TISSUE	50.875	haematopoietic_and_lymphoid_tissue	PHA-665752	8	PHA-665752 -> c-MET (n = 470)	470	High
CYP1B1	BDCM_HAEMATOPOIETIC_AND_LYMPHOID_TISSUE	50.875	haematopoietic_and_lymphoid_tissue	Lapatinib	8	Lapatinib -> EGFR (n = 471)	471	High
CYP1B1	BDCM_HAEMATOPOIETIC_AND_LYMPHOID_TISSUE	50.875	haematopoietic_and_lymphoid_tissue	Nutlin-3	8	Nutlin-3 -> MDM2 (n = 471)	471	High
CYP1B1	BDCM_HAEMATOPOIETIC_AND_LYMPHOID_TISSUE	50.875	haematopoietic_and_lymphoid_tissue	AZD0530	0.626	AZD0530 -> ABL (n = 471)	471	High
CYP1B1	BDCM_HAEMATOPOIETIC_AND_LYMPHOID_TISSUE	50.875	haematopoietic_and_lymphoid_tissue	PF2341066	8	PF2341066 -> c-MET (n = 471)	471	High
CYP1B1	BDCM_HAEMATOPOIETIC_AND_LYMPHOID_TISSUE	50.875	haematopoietic_and_lymphoid_tissue	L-685458	8	L-685458 -> GS (n = 458)	458	High
CYP1B1	BDCM_HAEMATOPOIETIC_AND_LYMPHOID_TISSUE	50.875	haematopoietic_and_lymphoid_tissue	ZD-6474	0.971	ZD-6474 -> EGFR (n = 463)	463	High
CYP1B1	BDCM_HAEMATOPOIETIC_AND_LYMPHOID_TISSUE	50.875	haematopoietic_and_lymphoid_tissue	Panobinostat	0.083	Panobinostat -> HDAC (n = 467)	467	High
CYP1B1	BDCM_HAEMATOPOIETIC_AND_LYMPHOID_TISSUE	50.875	haematopoietic_and_lymphoid_tissue	Sorafenib	8	Sorafenib -> RTK (n = 470)	470	High
CYP1B1	BDCM_HAEMATOPOIETIC_AND_LYMPHOID_TISSUE	50.875	haematopoietic_and_lymphoid_tissue	Topotecan	0.09	Topotecan -> TOP1 (n = 471)	471	High
CYP1B1	BDCM_HAEMATOPOIETIC_AND_LYMPHOID_TISSUE	50.875	haematopoietic_and_lymphoid_tissue	LBW242	8	LBW242 -> XIAP (n = 470)	470	High
CYP1B1	BDCM_HAEMATOPOIETIC_AND_LYMPHOID_TISSUE	50.875	haematopoietic_and_lymphoid_tissue	PD-0325901	0.325	PD-0325901 -> MEK (n = 471)	471	High
CYP1B1	BDCM_HAEMATOPOIETIC_AND_LYMPHOID_TISSUE	50.875	haematopoietic_and_lymphoid_tissue	PD-0332991	1.917	PD-0332991 -> CDK4 (n = 404)	404	High
CYP1B1	BDCM_HAEMATOPOIETIC_AND_LYMPHOID_TISSUE	50.875	haematopoietic_and_lymphoid_tissue	Paclitaxel	0.003	Paclitaxel -> TUBB1 (n = 470)	470	High
CYP1B1	BDCM_HAEMATOPOIETIC_AND_LYMPHOID_TISSUE	50.875	haematopoietic_and_lymphoid_tissue	AZD6244	0.465	AZD6244 -> MEK (n = 470)	470	High
CYP1B1	BDCM_HAEMATOPOIETIC_AND_LYMPHOID_TISSUE	50.875	haematopoietic_and_lymphoid_tissue	PLX4720	8	PLX4720 -> RAF (n = 463)	463	High
CYP1B1	BDCM_HAEMATOPOIETIC_AND_LYMPHOID_TISSUE	50.875	haematopoietic_and_lymphoid_tissue	RAF265	7.147	RAF265 -> RAF (n = 428)	428	High
CYP1B1	BDCM_HAEMATOPOIETIC_AND_LYMPHOID_TISSUE	50.875	haematopoietic_and_lymphoid_tissue	TAE684	8	TAE684 -> ALK (n = 471)	471	High
CYP1B1	BDCM_HAEMATOPOIETIC_AND_LYMPHOID_TISSUE	50.875	haematopoietic_and_lymphoid_tissue	TKI258	6.139	TKI258 -> FGFR (n = 471)	471	High
CYP1B1	BDCM_HAEMATOPOIETIC_AND_LYMPHOID_TISSUE	50.875	haematopoietic_and_lymphoid_tissue	Erlotinib	8	Erlotinib -> EGFR (n = 470)	470	High
CYP1B1	BFTC909_KIDNEY	31.362	kidney	AEW541	8	AEW541 -> IGF1R (n = 470)	470	High
CYP1B1	BFTC909_KIDNEY	31.362	kidney	Nilotinib	8	Nilotinib -> ABL (n = 391)	391	High
CYP1B1	BFTC909_KIDNEY	31.362	kidney	17-AAG	0.105	17-AAG -> HSP90 (n = 470)	470	High
CYP1B1	BFTC909_KIDNEY	31.362	kidney	PHA-665752	8	PHA-665752 -> c-MET (n = 470)	470	High
CYP1B1	BFTC909_KIDNEY	31.362	kidney	Lapatinib	8	Lapatinib -> EGFR (n = 471)	471	High
CYP1B1	BFTC909_KIDNEY	31.362	kidney	Nutlin-3	8	Nutlin-3 -> MDM2 (n = 471)	471	High
CYP1B1	BFTC909_KIDNEY	31.362	kidney	AZD0530	8	AZD0530 -> ABL (n = 471)	471	High
CYP1B1	BFTC909_KIDNEY	31.362	kidney	PF2341066	8	PF2341066 -> c-MET (n = 471)	471	High
CYP1B1	BFTC909_KIDNEY	31.362	kidney	L-685458	8	L-685458 -> GS (n = 458)	458	High
CYP1B1	BFTC909_KIDNEY	31.362	kidney	ZD-6474	8	ZD-6474 -> EGFR (n = 463)	463	High
CYP1B1	BFTC909_KIDNEY	31.362	kidney	Panobinostat	0.084	Panobinostat -> HDAC (n = 467)	467	High
CYP1B1	BFTC909_KIDNEY	31.362	kidney	Topotecan	0.281	Topotecan -> TOP1 (n = 471)	471	High
CYP1B1	BFTC909_KIDNEY	31.362	kidney	LBW242	8	LBW242 -> XIAP (n = 470)	470	High
CYP1B1	BFTC909_KIDNEY	31.362	kidney	PD-0325901	8	PD-0325901 -> MEK (n = 471)	471	High
CYP1B1	BFTC909_KIDNEY	31.362	kidney	PD-0332991	8	PD-0332991 -> CDK4 (n = 404)	404	High
CYP1B1	BFTC909_KIDNEY	31.362	kidney	Paclitaxel	0.012	Paclitaxel -> TUBB1 (n = 470)	470	High
CYP1B1	BFTC909_KIDNEY	31.362	kidney	AZD6244	8	AZD6244 -> MEK (n = 470)	470	High
CYP1B1	BFTC909_KIDNEY	31.362	kidney	PLX4720	8	PLX4720 -> RAF (n = 463)	463	High
CYP1B1	BFTC909_KIDNEY	31.362	kidney	RAF265	8	RAF265 -> RAF (n = 428)	428	High
CYP1B1	BFTC909_KIDNEY	31.362	kidney	TAE684	7.229	TAE684 -> ALK (n = 471)	471	High
CYP1B1	BFTC909_KIDNEY	31.362	kidney	TKI258	6.792	TKI258 -> FGFR (n = 471)	471	High
CYP1B1	BFTC909_KIDNEY	31.362	kidney	Erlotinib	8	Erlotinib -> EGFR (n = 470)	470	High
CYP1B1	BL41_HAEMATOPOIETIC_AND_LYMPHOID_TISSUE	0.078	haematopoietic_and_lymphoid_tissue	AEW541	8	AEW541 -> IGF1R (n = 470)	470	Low
CYP1B1	BL41_HAEMATOPOIETIC_AND_LYMPHOID_TISSUE	0.078	haematopoietic_and_lymphoid_tissue	Nilotinib	8	Nilotinib -> ABL (n = 391)	391	Low
CYP1B1	BL41_HAEMATOPOIETIC_AND_LYMPHOID_TISSUE	0.078	haematopoietic_and_lymphoid_tissue	17-AAG	0.764	17-AAG -> HSP90 (n = 470)	470	Low
CYP1B1	BL41_HAEMATOPOIETIC_AND_LYMPHOID_TISSUE	0.078	haematopoietic_and_lymphoid_tissue	PHA-665752	8	PHA-665752 -> c-MET (n = 470)	470	Low
CYP1B1	BL41_HAEMATOPOIETIC_AND_LYMPHOID_TISSUE	0.078	haematopoietic_and_lymphoid_tissue	Lapatinib	5.896	Lapatinib -> EGFR (n = 471)	471	Low
CYP1B1	BL41_HAEMATOPOIETIC_AND_LYMPHOID_TISSUE	0.078	haematopoietic_and_lymphoid_tissue	Nutlin-3	8	Nutlin-3 -> MDM2 (n = 471)	471	Low
CYP1B1	BL41_HAEMATOPOIETIC_AND_LYMPHOID_TISSUE	0.078	haematopoietic_and_lymphoid_tissue	AZD0530	8	AZD0530 -> ABL (n = 471)	471	Low
CYP1B1	BL41_HAEMATOPOIETIC_AND_LYMPHOID_TISSUE	0.078	haematopoietic_and_lymphoid_tissue	PF2341066	6.841	PF2341066 -> c-MET (n = 471)	471	Low
CYP1B1	BL41_HAEMATOPOIETIC_AND_LYMPHOID_TISSUE	0.078	haematopoietic_and_lymphoid_tissue	L-685458	8	L-685458 -> GS (n = 458)	458	Low
CYP1B1	BL41_HAEMATOPOIETIC_AND_LYMPHOID_TISSUE	0.078	haematopoietic_and_lymphoid_tissue	ZD-6474	8	ZD-6474 -> EGFR (n = 463)	463	Low
CYP1B1	BL41_HAEMATOPOIETIC_AND_LYMPHOID_TISSUE	0.078	haematopoietic_and_lymphoid_tissue	Panobinostat	0.041	Panobinostat -> HDAC (n = 467)	467	Low
CYP1B1	BL41_HAEMATOPOIETIC_AND_LYMPHOID_TISSUE	0.078	haematopoietic_and_lymphoid_tissue	Sorafenib	8	Sorafenib -> RTK (n = 470)	470	Low
CYP1B1	BL41_HAEMATOPOIETIC_AND_LYMPHOID_TISSUE	0.078	haematopoietic_and_lymphoid_tissue	Irinotecan	0.048	Irinotecan -> TOP1 (n = 298)	298	Low
CYP1B1	BL41_HAEMATOPOIETIC_AND_LYMPHOID_TISSUE	0.078	haematopoietic_and_lymphoid_tissue	Topotecan	0.148	Topotecan -> TOP1 (n = 471)	471	Low
CYP1B1	BL41_HAEMATOPOIETIC_AND_LYMPHOID_TISSUE	0.078	haematopoietic_and_lymphoid_tissue	LBW242	8	LBW242 -> XIAP (n = 470)	470	Low
CYP1B1	BL41_HAEMATOPOIETIC_AND_LYMPHOID_TISSUE	0.078	haematopoietic_and_lymphoid_tissue	PD-0325901	8	PD-0325901 -> MEK (n = 471)	471	Low
CYP1B1	BL41_HAEMATOPOIETIC_AND_LYMPHOID_TISSUE	0.078	haematopoietic_and_lymphoid_tissue	PD-0332991	8	PD-0332991 -> CDK4 (n = 404)	404	Low
CYP1B1	BL41_HAEMATOPOIETIC_AND_LYMPHOID_TISSUE	0.078	haematopoietic_and_lymphoid_tissue	Paclitaxel	0.003	Paclitaxel -> TUBB1 (n = 470)	470	Low
CYP1B1	BL41_HAEMATOPOIETIC_AND_LYMPHOID_TISSUE	0.078	haematopoietic_and_lymphoid_tissue	AZD6244	8	AZD6244 -> MEK (n = 470)	470	Low
CYP1B1	BL41_HAEMATOPOIETIC_AND_LYMPHOID_TISSUE	0.078	haematopoietic_and_lymphoid_tissue	PLX4720	8	PLX4720 -> RAF (n = 463)	463	Low
CYP1B1	BL41_HAEMATOPOIETIC_AND_LYMPHOID_TISSUE	0.078	haematopoietic_and_lymphoid_tissue	RAF265	7.086	RAF265 -> RAF (n = 428)	428	Low
CYP1B1	BL41_HAEMATOPOIETIC_AND_LYMPHOID_TISSUE	0.078	haematopoietic_and_lymphoid_tissue	TAE684	8	TAE684 -> ALK (n = 471)	471	Low
CYP1B1	BL41_HAEMATOPOIETIC_AND_LYMPHOID_TISSUE	0.078	haematopoietic_and_lymphoid_tissue	TKI258	4.998	TKI258 -> FGFR (n = 471)	471	Low
CYP1B1	BL41_HAEMATOPOIETIC_AND_LYMPHOID_TISSUE	0.078	haematopoietic_and_lymphoid_tissue	Erlotinib	8	Erlotinib -> EGFR (n = 470)	470	Low
CYP1B1	BL70_HAEMATOPOIETIC_AND_LYMPHOID_TISSUE	0.073	haematopoietic_and_lymphoid_tissue	AEW541	8	AEW541 -> IGF1R (n = 470)	470	Low
CYP1B1	BL70_HAEMATOPOIETIC_AND_LYMPHOID_TISSUE	0.073	haematopoietic_and_lymphoid_tissue	Nilotinib	8	Nilotinib -> ABL (n = 391)	391	Low
CYP1B1	BL70_HAEMATOPOIETIC_AND_LYMPHOID_TISSUE	0.073	haematopoietic_and_lymphoid_tissue	17-AAG	0.284	17-AAG -> HSP90 (n = 470)	470	Low
CYP1B1	BL70_HAEMATOPOIETIC_AND_LYMPHOID_TISSUE	0.073	haematopoietic_and_lymphoid_tissue	PHA-665752	6.465	PHA-665752 -> c-MET (n = 470)	470	Low
CYP1B1	BL70_HAEMATOPOIETIC_AND_LYMPHOID_TISSUE	0.073	haematopoietic_and_lymphoid_tissue	Lapatinib	8	Lapatinib -> EGFR (n = 471)	471	Low
CYP1B1	BL70_HAEMATOPOIETIC_AND_LYMPHOID_TISSUE	0.073	haematopoietic_and_lymphoid_tissue	Nutlin-3	8	Nutlin-3 -> MDM2 (n = 471)	471	Low
CYP1B1	BL70_HAEMATOPOIETIC_AND_LYMPHOID_TISSUE	0.073	haematopoietic_and_lymphoid_tissue	AZD0530	1.689	AZD0530 -> ABL (n = 471)	471	Low
CYP1B1	BL70_HAEMATOPOIETIC_AND_LYMPHOID_TISSUE	0.073	haematopoietic_and_lymphoid_tissue	PF2341066	4.059	PF2341066 -> c-MET (n = 471)	471	Low
CYP1B1	BL70_HAEMATOPOIETIC_AND_LYMPHOID_TISSUE	0.073	haematopoietic_and_lymphoid_tissue	L-685458	8	L-685458 -> GS (n = 458)	458	Low
CYP1B1	BL70_HAEMATOPOIETIC_AND_LYMPHOID_TISSUE	0.073	haematopoietic_and_lymphoid_tissue	ZD-6474	2.062	ZD-6474 -> EGFR (n = 463)	463	Low
CYP1B1	BL70_HAEMATOPOIETIC_AND_LYMPHOID_TISSUE	0.073	haematopoietic_and_lymphoid_tissue	Panobinostat	0.013	Panobinostat -> HDAC (n = 467)	467	Low
CYP1B1	BL70_HAEMATOPOIETIC_AND_LYMPHOID_TISSUE	0.073	haematopoietic_and_lymphoid_tissue	Sorafenib	8	Sorafenib -> RTK (n = 470)	470	Low
CYP1B1	BL70_HAEMATOPOIETIC_AND_LYMPHOID_TISSUE	0.073	haematopoietic_and_lymphoid_tissue	Irinotecan	0.046	Irinotecan -> TOP1 (n = 298)	298	Low
CYP1B1	BL70_HAEMATOPOIETIC_AND_LYMPHOID_TISSUE	0.073	haematopoietic_and_lymphoid_tissue	Topotecan	0.058	Topotecan -> TOP1 (n = 471)	471	Low
CYP1B1	BL70_HAEMATOPOIETIC_AND_LYMPHOID_TISSUE	0.073	haematopoietic_and_lymphoid_tissue	LBW242	8	LBW242 -> XIAP (n = 470)	470	Low
CYP1B1	BL70_HAEMATOPOIETIC_AND_LYMPHOID_TISSUE	0.073	haematopoietic_and_lymphoid_tissue	PD-0325901	8	PD-0325901 -> MEK (n = 471)	471	Low
CYP1B1	BL70_HAEMATOPOIETIC_AND_LYMPHOID_TISSUE	0.073	haematopoietic_and_lymphoid_tissue	PD-0332991	4.529	PD-0332991 -> CDK4 (n = 404)	404	Low
CYP1B1	BL70_HAEMATOPOIETIC_AND_LYMPHOID_TISSUE	0.073	haematopoietic_and_lymphoid_tissue	Paclitaxel	0.01	Paclitaxel -> TUBB1 (n = 470)	470	Low
CYP1B1	BL70_HAEMATOPOIETIC_AND_LYMPHOID_TISSUE	0.073	haematopoietic_and_lymphoid_tissue	AZD6244	8	AZD6244 -> MEK (n = 470)	470	Low
CYP1B1	BL70_HAEMATOPOIETIC_AND_LYMPHOID_TISSUE	0.073	haematopoietic_and_lymphoid_tissue	PLX4720	8	PLX4720 -> RAF (n = 463)	463	Low
CYP1B1	BL70_HAEMATOPOIETIC_AND_LYMPHOID_TISSUE	0.073	haematopoietic_and_lymphoid_tissue	RAF265	5.181	RAF265 -> RAF (n = 428)	428	Low
CYP1B1	BL70_HAEMATOPOIETIC_AND_LYMPHOID_TISSUE	0.073	haematopoietic_and_lymphoid_tissue	TAE684	8	TAE684 -> ALK (n = 471)	471	Low
CYP1B1	BL70_HAEMATOPOIETIC_AND_LYMPHOID_TISSUE	0.073	haematopoietic_and_lymphoid_tissue	TKI258	3.49	TKI258 -> FGFR (n = 471)	471	Low
CYP1B1	BL70_HAEMATOPOIETIC_AND_LYMPHOID_TISSUE	0.073	haematopoietic_and_lymphoid_tissue	Erlotinib	8	Erlotinib -> EGFR (n = 470)	470	Low
CYP1B1	BT20_BREAST	19.682	breast	AEW541	8	AEW541 -> IGF1R (n = 470)	470	High
CYP1B1	BT20_BREAST	19.682	breast	Nilotinib	8	Nilotinib -> ABL (n = 391)	391	High
CYP1B1	BT20_BREAST	19.682	breast	17-AAG	8	17-AAG -> HSP90 (n = 470)	470	High
CYP1B1	BT20_BREAST	19.682	breast	PHA-665752	8	PHA-665752 -> c-MET (n = 470)	470	High
CYP1B1	BT20_BREAST	19.682	breast	Lapatinib	8	Lapatinib -> EGFR (n = 471)	471	High
CYP1B1	BT20_BREAST	19.682	breast	Nutlin-3	8	Nutlin-3 -> MDM2 (n = 471)	471	High
CYP1B1	BT20_BREAST	19.682	breast	AZD0530	7.055	AZD0530 -> ABL (n = 471)	471	High
CYP1B1	BT20_BREAST	19.682	breast	PF2341066	8	PF2341066 -> c-MET (n = 471)	471	High
CYP1B1	BT20_BREAST	19.682	breast	L-685458	8	L-685458 -> GS (n = 458)	458	High
CYP1B1	BT20_BREAST	19.682	breast	ZD-6474	3.663	ZD-6474 -> EGFR (n = 463)	463	High
CYP1B1	BT20_BREAST	19.682	breast	Panobinostat	0.057	Panobinostat -> HDAC (n = 467)	467	High
CYP1B1	BT20_BREAST	19.682	breast	Sorafenib	8	Sorafenib -> RTK (n = 470)	470	High
CYP1B1	BT20_BREAST	19.682	breast	Irinotecan	0.269	Irinotecan -> TOP1 (n = 298)	298	High
CYP1B1	BT20_BREAST	19.682	breast	Topotecan	1.102	Topotecan -> TOP1 (n = 471)	471	High
CYP1B1	BT20_BREAST	19.682	breast	LBW242	8	LBW242 -> XIAP (n = 470)	470	High
CYP1B1	BT20_BREAST	19.682	breast	PD-0325901	8	PD-0325901 -> MEK (n = 471)	471	High
CYP1B1	BT20_BREAST	19.682	breast	PD-0332991	8	PD-0332991 -> CDK4 (n = 404)	404	High
CYP1B1	BT20_BREAST	19.682	breast	Paclitaxel	0.003	Paclitaxel -> TUBB1 (n = 470)	470	High
CYP1B1	BT20_BREAST	19.682	breast	AZD6244	8	AZD6244 -> MEK (n = 470)	470	High
CYP1B1	BT20_BREAST	19.682	breast	PLX4720	8	PLX4720 -> RAF (n = 463)	463	High
CYP1B1	BT20_BREAST	19.682	breast	RAF265	8	RAF265 -> RAF (n = 428)	428	High
CYP1B1	BT20_BREAST	19.682	breast	TAE684	7.626	TAE684 -> ALK (n = 471)	471	High
CYP1B1	BT20_BREAST	19.682	breast	TKI258	8	TKI258 -> FGFR (n = 471)	471	High
CYP1B1	BT20_BREAST	19.682	breast	Erlotinib	8	Erlotinib -> EGFR (n = 470)	470	High
CYP1B1	BT474_BREAST	4.065	breast	AEW541	8	AEW541 -> IGF1R (n = 470)	470	High
CYP1B1	BT474_BREAST	4.065	breast	Nilotinib	6.893	Nilotinib -> ABL (n = 391)	391	High
CYP1B1	BT474_BREAST	4.065	breast	17-AAG	0.045	17-AAG -> HSP90 (n = 470)	470	High
CYP1B1	BT474_BREAST	4.065	breast	PHA-665752	6.849	PHA-665752 -> c-MET (n = 470)	470	High
CYP1B1	BT474_BREAST	4.065	breast	Lapatinib	0.116	Lapatinib -> EGFR (n = 471)	471	High
CYP1B1	BT474_BREAST	4.065	breast	Nutlin-3	8	Nutlin-3 -> MDM2 (n = 471)	471	High
CYP1B1	BT474_BREAST	4.065	breast	AZD0530	3.094	AZD0530 -> ABL (n = 471)	471	High
CYP1B1	BT474_BREAST	4.065	breast	PF2341066	8	PF2341066 -> c-MET (n = 471)	471	High
CYP1B1	BT474_BREAST	4.065	breast	L-685458	4.468	L-685458 -> GS (n = 458)	458	High
CYP1B1	BT474_BREAST	4.065	breast	ZD-6474	8	ZD-6474 -> EGFR (n = 463)	463	High
CYP1B1	BT474_BREAST	4.065	breast	Panobinostat	0.019	Panobinostat -> HDAC (n = 467)	467	High
CYP1B1	BT474_BREAST	4.065	breast	Sorafenib	6.463	Sorafenib -> RTK (n = 470)	470	High
CYP1B1	BT474_BREAST	4.065	breast	Topotecan	8	Topotecan -> TOP1 (n = 471)	471	High
CYP1B1	BT474_BREAST	4.065	breast	LBW242	8	LBW242 -> XIAP (n = 470)	470	High
CYP1B1	BT474_BREAST	4.065	breast	PD-0325901	8	PD-0325901 -> MEK (n = 471)	471	High
CYP1B1	BT474_BREAST	4.065	breast	PD-0332991	8	PD-0332991 -> CDK4 (n = 404)	404	High
CYP1B1	BT474_BREAST	4.065	breast	Paclitaxel	0.017	Paclitaxel -> TUBB1 (n = 470)	470	High
CYP1B1	BT474_BREAST	4.065	breast	AZD6244	8	AZD6244 -> MEK (n = 470)	470	High
CYP1B1	BT474_BREAST	4.065	breast	PLX4720	8	PLX4720 -> RAF (n = 463)	463	High
CYP1B1	BT474_BREAST	4.065	breast	RAF265	8	RAF265 -> RAF (n = 428)	428	High
CYP1B1	BT474_BREAST	4.065	breast	TAE684	8	TAE684 -> ALK (n = 471)	471	High
CYP1B1	BT474_BREAST	4.065	breast	TKI258	8	TKI258 -> FGFR (n = 471)	471	High
CYP1B1	BT474_BREAST	4.065	breast	Erlotinib	8	Erlotinib -> EGFR (n = 470)	470	High
CYP1B1	BT549_BREAST	67.461	breast	AEW541	5.445	AEW541 -> IGF1R (n = 470)	470	High
CYP1B1	BT549_BREAST	67.461	breast	Nilotinib	8	Nilotinib -> ABL (n = 391)	391	High
CYP1B1	BT549_BREAST	67.461	breast	17-AAG	0.02	17-AAG -> HSP90 (n = 470)	470	High
CYP1B1	BT549_BREAST	67.461	breast	PHA-665752	8	PHA-665752 -> c-MET (n = 470)	470	High
CYP1B1	BT549_BREAST	67.461	breast	Lapatinib	8	Lapatinib -> EGFR (n = 471)	471	High
CYP1B1	BT549_BREAST	67.461	breast	Nutlin-3	8	Nutlin-3 -> MDM2 (n = 471)	471	High
CYP1B1	BT549_BREAST	67.461	breast	AZD0530	8	AZD0530 -> ABL (n = 471)	471	High
CYP1B1	BT549_BREAST	67.461	breast	PF2341066	7.569	PF2341066 -> c-MET (n = 471)	471	High
CYP1B1	BT549_BREAST	67.461	breast	L-685458	8	L-685458 -> GS (n = 458)	458	High
CYP1B1	BT549_BREAST	67.461	breast	ZD-6474	4.105	ZD-6474 -> EGFR (n = 463)	463	High
CYP1B1	BT549_BREAST	67.461	breast	Panobinostat	0.115	Panobinostat -> HDAC (n = 467)	467	High
CYP1B1	BT549_BREAST	67.461	breast	Sorafenib	6.409	Sorafenib -> RTK (n = 470)	470	High
CYP1B1	BT549_BREAST	67.461	breast	Irinotecan	0.125	Irinotecan -> TOP1 (n = 298)	298	High
CYP1B1	BT549_BREAST	67.461	breast	Topotecan	0.079	Topotecan -> TOP1 (n = 471)	471	High
CYP1B1	BT549_BREAST	67.461	breast	LBW242	8	LBW242 -> XIAP (n = 470)	470	High
CYP1B1	BT549_BREAST	67.461	breast	PD-0325901	8	PD-0325901 -> MEK (n = 471)	471	High
CYP1B1	BT549_BREAST	67.461	breast	PD-0332991	8	PD-0332991 -> CDK4 (n = 404)	404	High
CYP1B1	BT549_BREAST	67.461	breast	Paclitaxel	0.005	Paclitaxel -> TUBB1 (n = 470)	470	High
CYP1B1	BT549_BREAST	67.461	breast	AZD6244	8	AZD6244 -> MEK (n = 470)	470	High
CYP1B1	BT549_BREAST	67.461	breast	PLX4720	8	PLX4720 -> RAF (n = 463)	463	High
CYP1B1	BT549_BREAST	67.461	breast	RAF265	1.156	RAF265 -> RAF (n = 428)	428	High
CYP1B1	BT549_BREAST	67.461	breast	TAE684	5.396	TAE684 -> ALK (n = 471)	471	High
CYP1B1	BT549_BREAST	67.461	breast	TKI258	3.911	TKI258 -> FGFR (n = 471)	471	High
CYP1B1	BT549_BREAST	67.461	breast	Erlotinib	8	Erlotinib -> EGFR (n = 470)	470	High
CYP1B1	BXPC3_PANCREAS	7.144	pancreas	AEW541	2.824	AEW541 -> IGF1R (n = 470)	470	High
CYP1B1	BXPC3_PANCREAS	7.144	pancreas	17-AAG	0.187	17-AAG -> HSP90 (n = 470)	470	High
CYP1B1	BXPC3_PANCREAS	7.144	pancreas	PHA-665752	8	PHA-665752 -> c-MET (n = 470)	470	High
CYP1B1	BXPC3_PANCREAS	7.144	pancreas	Lapatinib	4.6	Lapatinib -> EGFR (n = 471)	471	High
CYP1B1	BXPC3_PANCREAS	7.144	pancreas	Nutlin-3	8	Nutlin-3 -> MDM2 (n = 471)	471	High
CYP1B1	BXPC3_PANCREAS	7.144	pancreas	AZD0530	2.772	AZD0530 -> ABL (n = 471)	471	High
CYP1B1	BXPC3_PANCREAS	7.144	pancreas	PF2341066	8	PF2341066 -> c-MET (n = 471)	471	High
CYP1B1	BXPC3_PANCREAS	7.144	pancreas	L-685458	8	L-685458 -> GS (n = 458)	458	High
CYP1B1	BXPC3_PANCREAS	7.144	pancreas	ZD-6474	8	ZD-6474 -> EGFR (n = 463)	463	High
CYP1B1	BXPC3_PANCREAS	7.144	pancreas	Panobinostat	0.11	Panobinostat -> HDAC (n = 467)	467	High
CYP1B1	BXPC3_PANCREAS	7.144	pancreas	Sorafenib	8	Sorafenib -> RTK (n = 470)	470	High
CYP1B1	BXPC3_PANCREAS	7.144	pancreas	Topotecan	0.376	Topotecan -> TOP1 (n = 471)	471	High
CYP1B1	BXPC3_PANCREAS	7.144	pancreas	LBW242	8	LBW242 -> XIAP (n = 470)	470	High
CYP1B1	BXPC3_PANCREAS	7.144	pancreas	PD-0325901	0.252	PD-0325901 -> MEK (n = 471)	471	High
CYP1B1	BXPC3_PANCREAS	7.144	pancreas	Paclitaxel	0.01	Paclitaxel -> TUBB1 (n = 470)	470	High
CYP1B1	BXPC3_PANCREAS	7.144	pancreas	AZD6244	8	AZD6244 -> MEK (n = 470)	470	High
CYP1B1	BXPC3_PANCREAS	7.144	pancreas	PLX4720	3.001	PLX4720 -> RAF (n = 463)	463	High
CYP1B1	BXPC3_PANCREAS	7.144	pancreas	TAE684	5.211	TAE684 -> ALK (n = 471)	471	High
CYP1B1	BXPC3_PANCREAS	7.144	pancreas	TKI258	6.845	TKI258 -> FGFR (n = 471)	471	High
CYP1B1	BXPC3_PANCREAS	7.144	pancreas	Erlotinib	8	Erlotinib -> EGFR (n = 470)	470	High
CYP1B1	C2BBE1_LARGE_INTESTINE	0.4	large_intestine	AEW541	3.098	AEW541 -> IGF1R (n = 470)	470	Low
CYP1B1	C2BBE1_LARGE_INTESTINE	0.4	large_intestine	Nilotinib	6.821	Nilotinib -> ABL (n = 391)	391	Low
CYP1B1	C2BBE1_LARGE_INTESTINE	0.4	large_intestine	17-AAG	0.777	17-AAG -> HSP90 (n = 470)	470	Low
CYP1B1	C2BBE1_LARGE_INTESTINE	0.4	large_intestine	PHA-665752	8	PHA-665752 -> c-MET (n = 470)	470	Low
CYP1B1	C2BBE1_LARGE_INTESTINE	0.4	large_intestine	Lapatinib	4.099	Lapatinib -> EGFR (n = 471)	471	Low
CYP1B1	C2BBE1_LARGE_INTESTINE	0.4	large_intestine	Nutlin-3	8	Nutlin-3 -> MDM2 (n = 471)	471	Low
CYP1B1	C2BBE1_LARGE_INTESTINE	0.4	large_intestine	AZD0530	0.985	AZD0530 -> ABL (n = 471)	471	Low
CYP1B1	C2BBE1_LARGE_INTESTINE	0.4	large_intestine	PF2341066	8	PF2341066 -> c-MET (n = 471)	471	Low
CYP1B1	C2BBE1_LARGE_INTESTINE	0.4	large_intestine	L-685458	8	L-685458 -> GS (n = 458)	458	Low
CYP1B1	C2BBE1_LARGE_INTESTINE	0.4	large_intestine	ZD-6474	1.458	ZD-6474 -> EGFR (n = 463)	463	Low
CYP1B1	C2BBE1_LARGE_INTESTINE	0.4	large_intestine	Panobinostat	0.054	Panobinostat -> HDAC (n = 467)	467	Low
CYP1B1	C2BBE1_LARGE_INTESTINE	0.4	large_intestine	Sorafenib	8	Sorafenib -> RTK (n = 470)	470	Low
CYP1B1	C2BBE1_LARGE_INTESTINE	0.4	large_intestine	Topotecan	4.398	Topotecan -> TOP1 (n = 471)	471	Low
CYP1B1	C2BBE1_LARGE_INTESTINE	0.4	large_intestine	LBW242	8	LBW242 -> XIAP (n = 470)	470	Low
CYP1B1	C2BBE1_LARGE_INTESTINE	0.4	large_intestine	PD-0325901	8	PD-0325901 -> MEK (n = 471)	471	Low
CYP1B1	C2BBE1_LARGE_INTESTINE	0.4	large_intestine	PD-0332991	8	PD-0332991 -> CDK4 (n = 404)	404	Low
CYP1B1	C2BBE1_LARGE_INTESTINE	0.4	large_intestine	Paclitaxel	8	Paclitaxel -> TUBB1 (n = 470)	470	Low
CYP1B1	C2BBE1_LARGE_INTESTINE	0.4	large_intestine	AZD6244	8	AZD6244 -> MEK (n = 470)	470	Low
CYP1B1	C2BBE1_LARGE_INTESTINE	0.4	large_intestine	PLX4720	8	PLX4720 -> RAF (n = 463)	463	Low
CYP1B1	C2BBE1_LARGE_INTESTINE	0.4	large_intestine	RAF265	8	RAF265 -> RAF (n = 428)	428	Low
CYP1B1	C2BBE1_LARGE_INTESTINE	0.4	large_intestine	TAE684	1.564	TAE684 -> ALK (n = 471)	471	Low
CYP1B1	C2BBE1_LARGE_INTESTINE	0.4	large_intestine	TKI258	8	TKI258 -> FGFR (n = 471)	471	Low
CYP1B1	C2BBE1_LARGE_INTESTINE	0.4	large_intestine	Erlotinib	8	Erlotinib -> EGFR (n = 470)	470	Low
CYP1B1	C32_SKIN	0.105	skin	AEW541	6.355	AEW541 -> IGF1R (n = 470)	470	Low
CYP1B1	C32_SKIN	0.105	skin	Nilotinib	8	Nilotinib -> ABL (n = 391)	391	Low
CYP1B1	C32_SKIN	0.105	skin	17-AAG	0.007	17-AAG -> HSP90 (n = 470)	470	Low
CYP1B1	C32_SKIN	0.105	skin	PHA-665752	8	PHA-665752 -> c-MET (n = 470)	470	Low
CYP1B1	C32_SKIN	0.105	skin	Lapatinib	8	Lapatinib -> EGFR (n = 471)	471	Low
CYP1B1	C32_SKIN	0.105	skin	Nutlin-3	8	Nutlin-3 -> MDM2 (n = 471)	471	Low
CYP1B1	C32_SKIN	0.105	skin	AZD0530	8	AZD0530 -> ABL (n = 471)	471	Low
CYP1B1	C32_SKIN	0.105	skin	PF2341066	8	PF2341066 -> c-MET (n = 471)	471	Low
CYP1B1	C32_SKIN	0.105	skin	L-685458	8	L-685458 -> GS (n = 458)	458	Low
CYP1B1	C32_SKIN	0.105	skin	ZD-6474	8	ZD-6474 -> EGFR (n = 463)	463	Low
CYP1B1	C32_SKIN	0.105	skin	Panobinostat	0.597	Panobinostat -> HDAC (n = 467)	467	Low
CYP1B1	C32_SKIN	0.105	skin	Sorafenib	8	Sorafenib -> RTK (n = 470)	470	Low
CYP1B1	C32_SKIN	0.105	skin	Irinotecan	1.637	Irinotecan -> TOP1 (n = 298)	298	Low
CYP1B1	C32_SKIN	0.105	skin	Topotecan	0.278	Topotecan -> TOP1 (n = 471)	471	Low
CYP1B1	C32_SKIN	0.105	skin	LBW242	8	LBW242 -> XIAP (n = 470)	470	Low
CYP1B1	C32_SKIN	0.105	skin	PD-0325901	0.09	PD-0325901 -> MEK (n = 471)	471	Low
CYP1B1	C32_SKIN	0.105	skin	PD-0332991	8	PD-0332991 -> CDK4 (n = 404)	404	Low
CYP1B1	C32_SKIN	0.105	skin	Paclitaxel	0.1	Paclitaxel -> TUBB1 (n = 470)	470	Low
CYP1B1	C32_SKIN	0.105	skin	AZD6244	1.36	AZD6244 -> MEK (n = 470)	470	Low
CYP1B1	C32_SKIN	0.105	skin	PLX4720	2.207	PLX4720 -> RAF (n = 463)	463	Low
CYP1B1	C32_SKIN	0.105	skin	RAF265	8	RAF265 -> RAF (n = 428)	428	Low
CYP1B1	C32_SKIN	0.105	skin	TAE684	8	TAE684 -> ALK (n = 471)	471	Low
CYP1B1	C32_SKIN	0.105	skin	TKI258	8	TKI258 -> FGFR (n = 471)	471	Low
CYP1B1	C32_SKIN	0.105	skin	Erlotinib	8	Erlotinib -> EGFR (n = 470)	470	Low
CYP1B1	CAKI2_KIDNEY	3.684	kidney	AEW541	8	AEW541 -> IGF1R (n = 470)	470	High
CYP1B1	CAKI2_KIDNEY	3.684	kidney	Nilotinib	8	Nilotinib -> ABL (n = 391)	391	High
CYP1B1	CAKI2_KIDNEY	3.684	kidney	17-AAG	0.42	17-AAG -> HSP90 (n = 470)	470	High
CYP1B1	CAKI2_KIDNEY	3.684	kidney	PHA-665752	8	PHA-665752 -> c-MET (n = 470)	470	High
CYP1B1	CAKI2_KIDNEY	3.684	kidney	Lapatinib	8	Lapatinib -> EGFR (n = 471)	471	High
CYP1B1	CAKI2_KIDNEY	3.684	kidney	Nutlin-3	8	Nutlin-3 -> MDM2 (n = 471)	471	High
CYP1B1	CAKI2_KIDNEY	3.684	kidney	AZD0530	3.029	AZD0530 -> ABL (n = 471)	471	High
CYP1B1	CAKI2_KIDNEY	3.684	kidney	PF2341066	8	PF2341066 -> c-MET (n = 471)	471	High
CYP1B1	CAKI2_KIDNEY	3.684	kidney	L-685458	8	L-685458 -> GS (n = 458)	458	High
CYP1B1	CAKI2_KIDNEY	3.684	kidney	ZD-6474	2.7	ZD-6474 -> EGFR (n = 463)	463	High
CYP1B1	CAKI2_KIDNEY	3.684	kidney	Panobinostat	0.103	Panobinostat -> HDAC (n = 467)	467	High
CYP1B1	CAKI2_KIDNEY	3.684	kidney	Sorafenib	8	Sorafenib -> RTK (n = 470)	470	High
CYP1B1	CAKI2_KIDNEY	3.684	kidney	Irinotecan	2.418	Irinotecan -> TOP1 (n = 298)	298	High
CYP1B1	CAKI2_KIDNEY	3.684	kidney	Topotecan	2.471	Topotecan -> TOP1 (n = 471)	471	High
CYP1B1	CAKI2_KIDNEY	3.684	kidney	LBW242	8	LBW242 -> XIAP (n = 470)	470	High
CYP1B1	CAKI2_KIDNEY	3.684	kidney	PD-0325901	3.027	PD-0325901 -> MEK (n = 471)	471	High
CYP1B1	CAKI2_KIDNEY	3.684	kidney	PD-0332991	8	PD-0332991 -> CDK4 (n = 404)	404	High
CYP1B1	CAKI2_KIDNEY	3.684	kidney	Paclitaxel	0.013	Paclitaxel -> TUBB1 (n = 470)	470	High
CYP1B1	CAKI2_KIDNEY	3.684	kidney	AZD6244	8	AZD6244 -> MEK (n = 470)	470	High
CYP1B1	CAKI2_KIDNEY	3.684	kidney	PLX4720	8	PLX4720 -> RAF (n = 463)	463	High
CYP1B1	CAKI2_KIDNEY	3.684	kidney	RAF265	0.916	RAF265 -> RAF (n = 428)	428	High
CYP1B1	CAKI2_KIDNEY	3.684	kidney	TAE684	8	TAE684 -> ALK (n = 471)	471	High
CYP1B1	CAKI2_KIDNEY	3.684	kidney	TKI258	7.215	TKI258 -> FGFR (n = 471)	471	High
CYP1B1	CAKI2_KIDNEY	3.684	kidney	Erlotinib	5.183	Erlotinib -> EGFR (n = 470)	470	High
CYP1B1	CAL12T_LUNG	13.01	lung	AEW541	0.795	AEW541 -> IGF1R (n = 470)	470	High
CYP1B1	CAL12T_LUNG	13.01	lung	17-AAG	0.184	17-AAG -> HSP90 (n = 470)	470	High
CYP1B1	CAL12T_LUNG	13.01	lung	PHA-665752	8	PHA-665752 -> c-MET (n = 470)	470	High
CYP1B1	CAL12T_LUNG	13.01	lung	Lapatinib	1.952	Lapatinib -> EGFR (n = 471)	471	High
CYP1B1	CAL12T_LUNG	13.01	lung	Nutlin-3	8	Nutlin-3 -> MDM2 (n = 471)	471	High
CYP1B1	CAL12T_LUNG	13.01	lung	AZD0530	1.695	AZD0530 -> ABL (n = 471)	471	High
CYP1B1	CAL12T_LUNG	13.01	lung	PF2341066	3.534	PF2341066 -> c-MET (n = 471)	471	High
CYP1B1	CAL12T_LUNG	13.01	lung	ZD-6474	0.699	ZD-6474 -> EGFR (n = 463)	463	High
CYP1B1	CAL12T_LUNG	13.01	lung	Panobinostat	0.052	Panobinostat -> HDAC (n = 467)	467	High
CYP1B1	CAL12T_LUNG	13.01	lung	Sorafenib	7.762	Sorafenib -> RTK (n = 470)	470	High
CYP1B1	CAL12T_LUNG	13.01	lung	Topotecan	1.766	Topotecan -> TOP1 (n = 471)	471	High
CYP1B1	CAL12T_LUNG	13.01	lung	LBW242	8	LBW242 -> XIAP (n = 470)	470	High
CYP1B1	CAL12T_LUNG	13.01	lung	PD-0325901	0.309	PD-0325901 -> MEK (n = 471)	471	High
CYP1B1	CAL12T_LUNG	13.01	lung	Paclitaxel	0.006	Paclitaxel -> TUBB1 (n = 470)	470	High
CYP1B1	CAL12T_LUNG	13.01	lung	AZD6244	3.318	AZD6244 -> MEK (n = 470)	470	High
CYP1B1	CAL12T_LUNG	13.01	lung	PLX4720	5.936	PLX4720 -> RAF (n = 463)	463	High
CYP1B1	CAL12T_LUNG	13.01	lung	TAE684	0.69	TAE684 -> ALK (n = 471)	471	High
CYP1B1	CAL12T_LUNG	13.01	lung	TKI258	1.186	TKI258 -> FGFR (n = 471)	471	High
CYP1B1	CAL12T_LUNG	13.01	lung	Erlotinib	0.595	Erlotinib -> EGFR (n = 470)	470	High
CYP1B1	CAL27_UPPER_AERODIGESTIVE_TRACT	37.69	upper_aerodigestive_tract	AEW541	5.388	AEW541 -> IGF1R (n = 470)	470	High
CYP1B1	CAL27_UPPER_AERODIGESTIVE_TRACT	37.69	upper_aerodigestive_tract	17-AAG	0.167	17-AAG -> HSP90 (n = 470)	470	High
CYP1B1	CAL27_UPPER_AERODIGESTIVE_TRACT	37.69	upper_aerodigestive_tract	PHA-665752	8	PHA-665752 -> c-MET (n = 470)	470	High
CYP1B1	CAL27_UPPER_AERODIGESTIVE_TRACT	37.69	upper_aerodigestive_tract	Lapatinib	0.689	Lapatinib -> EGFR (n = 471)	471	High
CYP1B1	CAL27_UPPER_AERODIGESTIVE_TRACT	37.69	upper_aerodigestive_tract	Nutlin-3	8	Nutlin-3 -> MDM2 (n = 471)	471	High
CYP1B1	CAL27_UPPER_AERODIGESTIVE_TRACT	37.69	upper_aerodigestive_tract	AZD0530	1.181	AZD0530 -> ABL (n = 471)	471	High
CYP1B1	CAL27_UPPER_AERODIGESTIVE_TRACT	37.69	upper_aerodigestive_tract	PF2341066	5.078	PF2341066 -> c-MET (n = 471)	471	High
CYP1B1	CAL27_UPPER_AERODIGESTIVE_TRACT	37.69	upper_aerodigestive_tract	L-685458	8	L-685458 -> GS (n = 458)	458	High
CYP1B1	CAL27_UPPER_AERODIGESTIVE_TRACT	37.69	upper_aerodigestive_tract	ZD-6474	0.465	ZD-6474 -> EGFR (n = 463)	463	High
CYP1B1	CAL27_UPPER_AERODIGESTIVE_TRACT	37.69	upper_aerodigestive_tract	Panobinostat	0.052	Panobinostat -> HDAC (n = 467)	467	High
CYP1B1	CAL27_UPPER_AERODIGESTIVE_TRACT	37.69	upper_aerodigestive_tract	Sorafenib	8	Sorafenib -> RTK (n = 470)	470	High
CYP1B1	CAL27_UPPER_AERODIGESTIVE_TRACT	37.69	upper_aerodigestive_tract	Topotecan	0.12	Topotecan -> TOP1 (n = 471)	471	High
CYP1B1	CAL27_UPPER_AERODIGESTIVE_TRACT	37.69	upper_aerodigestive_tract	LBW242	8	LBW242 -> XIAP (n = 470)	470	High
CYP1B1	CAL27_UPPER_AERODIGESTIVE_TRACT	37.69	upper_aerodigestive_tract	PD-0325901	0.134	PD-0325901 -> MEK (n = 471)	471	High
CYP1B1	CAL27_UPPER_AERODIGESTIVE_TRACT	37.69	upper_aerodigestive_tract	PD-0332991	8	PD-0332991 -> CDK4 (n = 404)	404	High
CYP1B1	CAL27_UPPER_AERODIGESTIVE_TRACT	37.69	upper_aerodigestive_tract	Paclitaxel	0.003	Paclitaxel -> TUBB1 (n = 470)	470	High
CYP1B1	CAL27_UPPER_AERODIGESTIVE_TRACT	37.69	upper_aerodigestive_tract	AZD6244	0.438	AZD6244 -> MEK (n = 470)	470	High
CYP1B1	CAL27_UPPER_AERODIGESTIVE_TRACT	37.69	upper_aerodigestive_tract	PLX4720	8	PLX4720 -> RAF (n = 463)	463	High
CYP1B1	CAL27_UPPER_AERODIGESTIVE_TRACT	37.69	upper_aerodigestive_tract	RAF265	2.656	RAF265 -> RAF (n = 428)	428	High
CYP1B1	CAL27_UPPER_AERODIGESTIVE_TRACT	37.69	upper_aerodigestive_tract	TAE684	3.846	TAE684 -> ALK (n = 471)	471	High
CYP1B1	CAL27_UPPER_AERODIGESTIVE_TRACT	37.69	upper_aerodigestive_tract	TKI258	7.21	TKI258 -> FGFR (n = 471)	471	High
CYP1B1	CAL27_UPPER_AERODIGESTIVE_TRACT	37.69	upper_aerodigestive_tract	Erlotinib	0.248	Erlotinib -> EGFR (n = 470)	470	High
CYP1B1	CAL78_BONE	91.564	bone	AEW541	5.522	AEW541 -> IGF1R (n = 470)	470	High
CYP1B1	CAL78_BONE	91.564	bone	Nilotinib	8	Nilotinib -> ABL (n = 391)	391	High
CYP1B1	CAL78_BONE	91.564	bone	17-AAG	0.1	17-AAG -> HSP90 (n = 470)	470	High
CYP1B1	CAL78_BONE	91.564	bone	PHA-665752	8	PHA-665752 -> c-MET (n = 470)	470	High
CYP1B1	CAL78_BONE	91.564	bone	Lapatinib	8	Lapatinib -> EGFR (n = 471)	471	High
CYP1B1	CAL78_BONE	91.564	bone	Nutlin-3	8	Nutlin-3 -> MDM2 (n = 471)	471	High
CYP1B1	CAL78_BONE	91.564	bone	AZD0530	8	AZD0530 -> ABL (n = 471)	471	High
CYP1B1	CAL78_BONE	91.564	bone	PF2341066	7.806	PF2341066 -> c-MET (n = 471)	471	High
CYP1B1	CAL78_BONE	91.564	bone	L-685458	8	L-685458 -> GS (n = 458)	458	High
CYP1B1	CAL78_BONE	91.564	bone	ZD-6474	8	ZD-6474 -> EGFR (n = 463)	463	High
CYP1B1	CAL78_BONE	91.564	bone	Panobinostat	0.081	Panobinostat -> HDAC (n = 467)	467	High
CYP1B1	CAL78_BONE	91.564	bone	Sorafenib	8	Sorafenib -> RTK (n = 470)	470	High
CYP1B1	CAL78_BONE	91.564	bone	Irinotecan	0.286	Irinotecan -> TOP1 (n = 298)	298	High
CYP1B1	CAL78_BONE	91.564	bone	Topotecan	0.524	Topotecan -> TOP1 (n = 471)	471	High
CYP1B1	CAL78_BONE	91.564	bone	LBW242	8	LBW242 -> XIAP (n = 470)	470	High
CYP1B1	CAL78_BONE	91.564	bone	PD-0325901	8	PD-0325901 -> MEK (n = 471)	471	High
CYP1B1	CAL78_BONE	91.564	bone	PD-0332991	8	PD-0332991 -> CDK4 (n = 404)	404	High
CYP1B1	CAL78_BONE	91.564	bone	Paclitaxel	0.006	Paclitaxel -> TUBB1 (n = 470)	470	High
CYP1B1	CAL78_BONE	91.564	bone	AZD6244	8	AZD6244 -> MEK (n = 470)	470	High
CYP1B1	CAL78_BONE	91.564	bone	PLX4720	8	PLX4720 -> RAF (n = 463)	463	High
CYP1B1	CAL78_BONE	91.564	bone	RAF265	8	RAF265 -> RAF (n = 428)	428	High
CYP1B1	CAL78_BONE	91.564	bone	TAE684	3.534	TAE684 -> ALK (n = 471)	471	High
CYP1B1	CAL78_BONE	91.564	bone	TKI258	2.74	TKI258 -> FGFR (n = 471)	471	High
CYP1B1	CAL78_BONE	91.564	bone	Erlotinib	8	Erlotinib -> EGFR (n = 470)	470	High
CYP1B1	CAL851_BREAST	28.987	breast	AEW541	2.281	AEW541 -> IGF1R (n = 470)	470	High
CYP1B1	CAL851_BREAST	28.987	breast	Nilotinib	8	Nilotinib -> ABL (n = 391)	391	High
CYP1B1	CAL851_BREAST	28.987	breast	17-AAG	0.175	17-AAG -> HSP90 (n = 470)	470	High
CYP1B1	CAL851_BREAST	28.987	breast	PHA-665752	8	PHA-665752 -> c-MET (n = 470)	470	High
CYP1B1	CAL851_BREAST	28.987	breast	Lapatinib	1.9	Lapatinib -> EGFR (n = 471)	471	High
CYP1B1	CAL851_BREAST	28.987	breast	Nutlin-3	8	Nutlin-3 -> MDM2 (n = 471)	471	High
CYP1B1	CAL851_BREAST	28.987	breast	AZD0530	1.581	AZD0530 -> ABL (n = 471)	471	High
CYP1B1	CAL851_BREAST	28.987	breast	PF2341066	8	PF2341066 -> c-MET (n = 471)	471	High
CYP1B1	CAL851_BREAST	28.987	breast	L-685458	8	L-685458 -> GS (n = 458)	458	High
CYP1B1	CAL851_BREAST	28.987	breast	ZD-6474	0.827	ZD-6474 -> EGFR (n = 463)	463	High
CYP1B1	CAL851_BREAST	28.987	breast	Panobinostat	0.029	Panobinostat -> HDAC (n = 467)	467	High
CYP1B1	CAL851_BREAST	28.987	breast	Sorafenib	8	Sorafenib -> RTK (n = 470)	470	High
CYP1B1	CAL851_BREAST	28.987	breast	Irinotecan	0.262	Irinotecan -> TOP1 (n = 298)	298	High
CYP1B1	CAL851_BREAST	28.987	breast	Topotecan	0.61	Topotecan -> TOP1 (n = 471)	471	High
CYP1B1	CAL851_BREAST	28.987	breast	LBW242	5.117	LBW242 -> XIAP (n = 470)	470	High
CYP1B1	CAL851_BREAST	28.987	breast	PD-0325901	0.68	PD-0325901 -> MEK (n = 471)	471	High
CYP1B1	CAL851_BREAST	28.987	breast	PD-0332991	8	PD-0332991 -> CDK4 (n = 404)	404	High
CYP1B1	CAL851_BREAST	28.987	breast	Paclitaxel	0.016	Paclitaxel -> TUBB1 (n = 470)	470	High
CYP1B1	CAL851_BREAST	28.987	breast	AZD6244	3.014	AZD6244 -> MEK (n = 470)	470	High
CYP1B1	CAL851_BREAST	28.987	breast	PLX4720	8	PLX4720 -> RAF (n = 463)	463	High
CYP1B1	CAL851_BREAST	28.987	breast	RAF265	0.651	RAF265 -> RAF (n = 428)	428	High
CYP1B1	CAL851_BREAST	28.987	breast	TAE684	8	TAE684 -> ALK (n = 471)	471	High
CYP1B1	CAL851_BREAST	28.987	breast	TKI258	8	TKI258 -> FGFR (n = 471)	471	High
CYP1B1	CAL851_BREAST	28.987	breast	Erlotinib	0.871	Erlotinib -> EGFR (n = 470)	470	High
CYP1B1	CALU1_LUNG	45.557	lung	AEW541	8	AEW541 -> IGF1R (n = 470)	470	High
CYP1B1	CALU1_LUNG	45.557	lung	Nilotinib	8	Nilotinib -> ABL (n = 391)	391	High
CYP1B1	CALU1_LUNG	45.557	lung	17-AAG	0.103	17-AAG -> HSP90 (n = 470)	470	High
CYP1B1	CALU1_LUNG	45.557	lung	PHA-665752	8	PHA-665752 -> c-MET (n = 470)	470	High
CYP1B1	CALU1_LUNG	45.557	lung	Lapatinib	8	Lapatinib -> EGFR (n = 471)	471	High
CYP1B1	CALU1_LUNG	45.557	lung	Nutlin-3	8	Nutlin-3 -> MDM2 (n = 471)	471	High
CYP1B1	CALU1_LUNG	45.557	lung	AZD0530	8	AZD0530 -> ABL (n = 471)	471	High
CYP1B1	CALU1_LUNG	45.557	lung	PF2341066	8	PF2341066 -> c-MET (n = 471)	471	High
CYP1B1	CALU1_LUNG	45.557	lung	L-685458	8	L-685458 -> GS (n = 458)	458	High
CYP1B1	CALU1_LUNG	45.557	lung	ZD-6474	8	ZD-6474 -> EGFR (n = 463)	463	High
CYP1B1	CALU1_LUNG	45.557	lung	Panobinostat	0.154	Panobinostat -> HDAC (n = 467)	467	High
CYP1B1	CALU1_LUNG	45.557	lung	Sorafenib	8	Sorafenib -> RTK (n = 470)	470	High
CYP1B1	CALU1_LUNG	45.557	lung	Irinotecan	1.865	Irinotecan -> TOP1 (n = 298)	298	High
CYP1B1	CALU1_LUNG	45.557	lung	Topotecan	2.019	Topotecan -> TOP1 (n = 471)	471	High
CYP1B1	CALU1_LUNG	45.557	lung	LBW242	8	LBW242 -> XIAP (n = 470)	470	High
CYP1B1	CALU1_LUNG	45.557	lung	PD-0325901	8	PD-0325901 -> MEK (n = 471)	471	High
CYP1B1	CALU1_LUNG	45.557	lung	PD-0332991	8	PD-0332991 -> CDK4 (n = 404)	404	High
CYP1B1	CALU1_LUNG	45.557	lung	Paclitaxel	0.021	Paclitaxel -> TUBB1 (n = 470)	470	High
CYP1B1	CALU1_LUNG	45.557	lung	AZD6244	8	AZD6244 -> MEK (n = 470)	470	High
CYP1B1	CALU1_LUNG	45.557	lung	PLX4720	8	PLX4720 -> RAF (n = 463)	463	High
CYP1B1	CALU1_LUNG	45.557	lung	RAF265	1.676	RAF265 -> RAF (n = 428)	428	High
CYP1B1	CALU1_LUNG	45.557	lung	TAE684	6.919	TAE684 -> ALK (n = 471)	471	High
CYP1B1	CALU1_LUNG	45.557	lung	TKI258	7.994	TKI258 -> FGFR (n = 471)	471	High
CYP1B1	CALU1_LUNG	45.557	lung	Erlotinib	8	Erlotinib -> EGFR (n = 470)	470	High
CYP1B1	CALU3_LUNG	5.68	lung	AEW541	7.725	AEW541 -> IGF1R (n = 470)	470	High
CYP1B1	CALU3_LUNG	5.68	lung	Nilotinib	8	Nilotinib -> ABL (n = 391)	391	High
CYP1B1	CALU3_LUNG	5.68	lung	17-AAG	1.689	17-AAG -> HSP90 (n = 470)	470	High
CYP1B1	CALU3_LUNG	5.68	lung	PHA-665752	8	PHA-665752 -> c-MET (n = 470)	470	High
CYP1B1	CALU3_LUNG	5.68	lung	Lapatinib	0.495	Lapatinib -> EGFR (n = 471)	471	High
CYP1B1	CALU3_LUNG	5.68	lung	Nutlin-3	8	Nutlin-3 -> MDM2 (n = 471)	471	High
CYP1B1	CALU3_LUNG	5.68	lung	AZD0530	0.853	AZD0530 -> ABL (n = 471)	471	High
CYP1B1	CALU3_LUNG	5.68	lung	PF2341066	8	PF2341066 -> c-MET (n = 471)	471	High
CYP1B1	CALU3_LUNG	5.68	lung	L-685458	8	L-685458 -> GS (n = 458)	458	High
CYP1B1	CALU3_LUNG	5.68	lung	ZD-6474	2.223	ZD-6474 -> EGFR (n = 463)	463	High
CYP1B1	CALU3_LUNG	5.68	lung	Panobinostat	0.046	Panobinostat -> HDAC (n = 467)	467	High
CYP1B1	CALU3_LUNG	5.68	lung	Sorafenib	8	Sorafenib -> RTK (n = 470)	470	High
CYP1B1	CALU3_LUNG	5.68	lung	Topotecan	0.459	Topotecan -> TOP1 (n = 471)	471	High
CYP1B1	CALU3_LUNG	5.68	lung	LBW242	8	LBW242 -> XIAP (n = 470)	470	High
CYP1B1	CALU3_LUNG	5.68	lung	PD-0325901	3.065	PD-0325901 -> MEK (n = 471)	471	High
CYP1B1	CALU3_LUNG	5.68	lung	PD-0332991	8	PD-0332991 -> CDK4 (n = 404)	404	High
CYP1B1	CALU3_LUNG	5.68	lung	Paclitaxel	8	Paclitaxel -> TUBB1 (n = 470)	470	High
CYP1B1	CALU3_LUNG	5.68	lung	AZD6244	8	AZD6244 -> MEK (n = 470)	470	High
CYP1B1	CALU3_LUNG	5.68	lung	PLX4720	8	PLX4720 -> RAF (n = 463)	463	High
CYP1B1	CALU3_LUNG	5.68	lung	RAF265	8	RAF265 -> RAF (n = 428)	428	High
CYP1B1	CALU3_LUNG	5.68	lung	TAE684	5.718	TAE684 -> ALK (n = 471)	471	High
CYP1B1	CALU3_LUNG	5.68	lung	TKI258	8	TKI258 -> FGFR (n = 471)	471	High
CYP1B1	CALU3_LUNG	5.68	lung	Erlotinib	3.226	Erlotinib -> EGFR (n = 470)	470	High
CYP1B1	CALU6_LUNG	1.812	lung	AEW541	2.476	AEW541 -> IGF1R (n = 470)	470	Low
CYP1B1	CALU6_LUNG	1.812	lung	17-AAG	0.183	17-AAG -> HSP90 (n = 470)	470	Low
CYP1B1	CALU6_LUNG	1.812	lung	PHA-665752	8	PHA-665752 -> c-MET (n = 470)	470	Low
CYP1B1	CALU6_LUNG	1.812	lung	Lapatinib	8	Lapatinib -> EGFR (n = 471)	471	Low
CYP1B1	CALU6_LUNG	1.812	lung	Nutlin-3	8	Nutlin-3 -> MDM2 (n = 471)	471	Low
CYP1B1	CALU6_LUNG	1.812	lung	AZD0530	4.706	AZD0530 -> ABL (n = 471)	471	Low
CYP1B1	CALU6_LUNG	1.812	lung	PF2341066	3.927	PF2341066 -> c-MET (n = 471)	471	Low
CYP1B1	CALU6_LUNG	1.812	lung	ZD-6474	8	ZD-6474 -> EGFR (n = 463)	463	Low
CYP1B1	CALU6_LUNG	1.812	lung	Panobinostat	0.076	Panobinostat -> HDAC (n = 467)	467	Low
CYP1B1	CALU6_LUNG	1.812	lung	Sorafenib	8	Sorafenib -> RTK (n = 470)	470	Low
CYP1B1	CALU6_LUNG	1.812	lung	Topotecan	0.967	Topotecan -> TOP1 (n = 471)	471	Low
CYP1B1	CALU6_LUNG	1.812	lung	LBW242	8	LBW242 -> XIAP (n = 470)	470	Low
CYP1B1	CALU6_LUNG	1.812	lung	PD-0325901	0.162	PD-0325901 -> MEK (n = 471)	471	Low
CYP1B1	CALU6_LUNG	1.812	lung	Paclitaxel	0.004	Paclitaxel -> TUBB1 (n = 470)	470	Low
CYP1B1	CALU6_LUNG	1.812	lung	AZD6244	3.664	AZD6244 -> MEK (n = 470)	470	Low
CYP1B1	CALU6_LUNG	1.812	lung	PLX4720	0.809	PLX4720 -> RAF (n = 463)	463	Low
CYP1B1	CALU6_LUNG	1.812	lung	TAE684	0.777	TAE684 -> ALK (n = 471)	471	Low
CYP1B1	CALU6_LUNG	1.812	lung	TKI258	6.327	TKI258 -> FGFR (n = 471)	471	Low
CYP1B1	CALU6_LUNG	1.812	lung	Erlotinib	7.808	Erlotinib -> EGFR (n = 470)	470	Low
CYP1B1	CAMA1_BREAST	5.467	breast	AEW541	8	AEW541 -> IGF1R (n = 470)	470	High
CYP1B1	CAMA1_BREAST	5.467	breast	Nilotinib	6.332	Nilotinib -> ABL (n = 391)	391	High
CYP1B1	CAMA1_BREAST	5.467	breast	17-AAG	0.141	17-AAG -> HSP90 (n = 470)	470	High
CYP1B1	CAMA1_BREAST	5.467	breast	PHA-665752	8	PHA-665752 -> c-MET (n = 470)	470	High
CYP1B1	CAMA1_BREAST	5.467	breast	Lapatinib	8	Lapatinib -> EGFR (n = 471)	471	High
CYP1B1	CAMA1_BREAST	5.467	breast	Nutlin-3	8	Nutlin-3 -> MDM2 (n = 471)	471	High
CYP1B1	CAMA1_BREAST	5.467	breast	AZD0530	8	AZD0530 -> ABL (n = 471)	471	High
CYP1B1	CAMA1_BREAST	5.467	breast	PF2341066	8	PF2341066 -> c-MET (n = 471)	471	High
CYP1B1	CAMA1_BREAST	5.467	breast	L-685458	6.585	L-685458 -> GS (n = 458)	458	High
CYP1B1	CAMA1_BREAST	5.467	breast	ZD-6474	8	ZD-6474 -> EGFR (n = 463)	463	High
CYP1B1	CAMA1_BREAST	5.467	breast	Panobinostat	0.03	Panobinostat -> HDAC (n = 467)	467	High
CYP1B1	CAMA1_BREAST	5.467	breast	Sorafenib	8	Sorafenib -> RTK (n = 470)	470	High
CYP1B1	CAMA1_BREAST	5.467	breast	Irinotecan	0.346	Irinotecan -> TOP1 (n = 298)	298	High
CYP1B1	CAMA1_BREAST	5.467	breast	Topotecan	8	Topotecan -> TOP1 (n = 471)	471	High
CYP1B1	CAMA1_BREAST	5.467	breast	LBW242	8	LBW242 -> XIAP (n = 470)	470	High
CYP1B1	CAMA1_BREAST	5.467	breast	PD-0325901	8	PD-0325901 -> MEK (n = 471)	471	High
CYP1B1	CAMA1_BREAST	5.467	breast	PD-0332991	8	PD-0332991 -> CDK4 (n = 404)	404	High
CYP1B1	CAMA1_BREAST	5.467	breast	Paclitaxel	0.011	Paclitaxel -> TUBB1 (n = 470)	470	High
CYP1B1	CAMA1_BREAST	5.467	breast	AZD6244	8	AZD6244 -> MEK (n = 470)	470	High
CYP1B1	CAMA1_BREAST	5.467	breast	PLX4720	8	PLX4720 -> RAF (n = 463)	463	High
CYP1B1	CAMA1_BREAST	5.467	breast	RAF265	6.142	RAF265 -> RAF (n = 428)	428	High
CYP1B1	CAMA1_BREAST	5.467	breast	TAE684	8	TAE684 -> ALK (n = 471)	471	High
CYP1B1	CAMA1_BREAST	5.467	breast	TKI258	8	TKI258 -> FGFR (n = 471)	471	High
CYP1B1	CAMA1_BREAST	5.467	breast	Erlotinib	8	Erlotinib -> EGFR (n = 470)	470	High
CYP1B1	CAPAN2_PANCREAS	4.114	pancreas	AEW541	0.433	AEW541 -> IGF1R (n = 470)	470	High
CYP1B1	CAPAN2_PANCREAS	4.114	pancreas	Nilotinib	0.063	Nilotinib -> ABL (n = 391)	391	High
CYP1B1	CAPAN2_PANCREAS	4.114	pancreas	17-AAG	0.046	17-AAG -> HSP90 (n = 470)	470	High
CYP1B1	CAPAN2_PANCREAS	4.114	pancreas	PHA-665752	8	PHA-665752 -> c-MET (n = 470)	470	High
CYP1B1	CAPAN2_PANCREAS	4.114	pancreas	Lapatinib	8	Lapatinib -> EGFR (n = 471)	471	High
CYP1B1	CAPAN2_PANCREAS	4.114	pancreas	Nutlin-3	8	Nutlin-3 -> MDM2 (n = 471)	471	High
CYP1B1	CAPAN2_PANCREAS	4.114	pancreas	AZD0530	1.104	AZD0530 -> ABL (n = 471)	471	High
CYP1B1	CAPAN2_PANCREAS	4.114	pancreas	PF2341066	0.215	PF2341066 -> c-MET (n = 471)	471	High
CYP1B1	CAPAN2_PANCREAS	4.114	pancreas	L-685458	8	L-685458 -> GS (n = 458)	458	High
CYP1B1	CAPAN2_PANCREAS	4.114	pancreas	ZD-6474	8	ZD-6474 -> EGFR (n = 463)	463	High
CYP1B1	CAPAN2_PANCREAS	4.114	pancreas	Panobinostat	0.069	Panobinostat -> HDAC (n = 467)	467	High
CYP1B1	CAPAN2_PANCREAS	4.114	pancreas	Sorafenib	8	Sorafenib -> RTK (n = 470)	470	High
CYP1B1	CAPAN2_PANCREAS	4.114	pancreas	Irinotecan	0.876	Irinotecan -> TOP1 (n = 298)	298	High
CYP1B1	CAPAN2_PANCREAS	4.114	pancreas	Topotecan	1.211	Topotecan -> TOP1 (n = 471)	471	High
CYP1B1	CAPAN2_PANCREAS	4.114	pancreas	LBW242	8	LBW242 -> XIAP (n = 470)	470	High
CYP1B1	CAPAN2_PANCREAS	4.114	pancreas	PD-0325901	0.078	PD-0325901 -> MEK (n = 471)	471	High
CYP1B1	CAPAN2_PANCREAS	4.114	pancreas	PD-0332991	8	PD-0332991 -> CDK4 (n = 404)	404	High
CYP1B1	CAPAN2_PANCREAS	4.114	pancreas	Paclitaxel	0.003	Paclitaxel -> TUBB1 (n = 470)	470	High
CYP1B1	CAPAN2_PANCREAS	4.114	pancreas	AZD6244	0.504	AZD6244 -> MEK (n = 470)	470	High
CYP1B1	CAPAN2_PANCREAS	4.114	pancreas	PLX4720	8	PLX4720 -> RAF (n = 463)	463	High
CYP1B1	CAPAN2_PANCREAS	4.114	pancreas	RAF265	1.162	RAF265 -> RAF (n = 428)	428	High
CYP1B1	CAPAN2_PANCREAS	4.114	pancreas	TAE684	0.671	TAE684 -> ALK (n = 471)	471	High
CYP1B1	CAPAN2_PANCREAS	4.114	pancreas	TKI258	8	TKI258 -> FGFR (n = 471)	471	High
CYP1B1	CAPAN2_PANCREAS	4.114	pancreas	Erlotinib	8	Erlotinib -> EGFR (n = 470)	470	High
CYP1B1	CAS1_CENTRAL_NERVOUS_SYSTEM	0.889	central_nervous_system	AEW541	8	AEW541 -> IGF1R (n = 470)	470	Low
CYP1B1	CAS1_CENTRAL_NERVOUS_SYSTEM	0.889	central_nervous_system	Nilotinib	8	Nilotinib -> ABL (n = 391)	391	Low
CYP1B1	CAS1_CENTRAL_NERVOUS_SYSTEM	0.889	central_nervous_system	17-AAG	1.02	17-AAG -> HSP90 (n = 470)	470	Low
CYP1B1	CAS1_CENTRAL_NERVOUS_SYSTEM	0.889	central_nervous_system	PHA-665752	8	PHA-665752 -> c-MET (n = 470)	470	Low
CYP1B1	CAS1_CENTRAL_NERVOUS_SYSTEM	0.889	central_nervous_system	Lapatinib	8	Lapatinib -> EGFR (n = 471)	471	Low
CYP1B1	CAS1_CENTRAL_NERVOUS_SYSTEM	0.889	central_nervous_system	Nutlin-3	8	Nutlin-3 -> MDM2 (n = 471)	471	Low
CYP1B1	CAS1_CENTRAL_NERVOUS_SYSTEM	0.889	central_nervous_system	AZD0530	8	AZD0530 -> ABL (n = 471)	471	Low
CYP1B1	CAS1_CENTRAL_NERVOUS_SYSTEM	0.889	central_nervous_system	PF2341066	8	PF2341066 -> c-MET (n = 471)	471	Low
CYP1B1	CAS1_CENTRAL_NERVOUS_SYSTEM	0.889	central_nervous_system	L-685458	8	L-685458 -> GS (n = 458)	458	Low
CYP1B1	CAS1_CENTRAL_NERVOUS_SYSTEM	0.889	central_nervous_system	ZD-6474	8	ZD-6474 -> EGFR (n = 463)	463	Low
CYP1B1	CAS1_CENTRAL_NERVOUS_SYSTEM	0.889	central_nervous_system	Panobinostat	0.096	Panobinostat -> HDAC (n = 467)	467	Low
CYP1B1	CAS1_CENTRAL_NERVOUS_SYSTEM	0.889	central_nervous_system	Sorafenib	8	Sorafenib -> RTK (n = 470)	470	Low
CYP1B1	CAS1_CENTRAL_NERVOUS_SYSTEM	0.889	central_nervous_system	Irinotecan	0.779	Irinotecan -> TOP1 (n = 298)	298	Low
CYP1B1	CAS1_CENTRAL_NERVOUS_SYSTEM	0.889	central_nervous_system	Topotecan	1.745	Topotecan -> TOP1 (n = 471)	471	Low
CYP1B1	CAS1_CENTRAL_NERVOUS_SYSTEM	0.889	central_nervous_system	LBW242	8	LBW242 -> XIAP (n = 470)	470	Low
CYP1B1	CAS1_CENTRAL_NERVOUS_SYSTEM	0.889	central_nervous_system	PD-0325901	8	PD-0325901 -> MEK (n = 471)	471	Low
CYP1B1	CAS1_CENTRAL_NERVOUS_SYSTEM	0.889	central_nervous_system	PD-0332991	8	PD-0332991 -> CDK4 (n = 404)	404	Low
CYP1B1	CAS1_CENTRAL_NERVOUS_SYSTEM	0.889	central_nervous_system	Paclitaxel	0.025	Paclitaxel -> TUBB1 (n = 470)	470	Low
CYP1B1	CAS1_CENTRAL_NERVOUS_SYSTEM	0.889	central_nervous_system	AZD6244	8	AZD6244 -> MEK (n = 470)	470	Low
CYP1B1	CAS1_CENTRAL_NERVOUS_SYSTEM	0.889	central_nervous_system	PLX4720	8	PLX4720 -> RAF (n = 463)	463	Low
CYP1B1	CAS1_CENTRAL_NERVOUS_SYSTEM	0.889	central_nervous_system	RAF265	8	RAF265 -> RAF (n = 428)	428	Low
CYP1B1	CAS1_CENTRAL_NERVOUS_SYSTEM	0.889	central_nervous_system	TAE684	4.411	TAE684 -> ALK (n = 471)	471	Low
CYP1B1	CAS1_CENTRAL_NERVOUS_SYSTEM	0.889	central_nervous_system	TKI258	8	TKI258 -> FGFR (n = 471)	471	Low
CYP1B1	CAS1_CENTRAL_NERVOUS_SYSTEM	0.889	central_nervous_system	Erlotinib	8	Erlotinib -> EGFR (n = 470)	470	Low
CYP1B1	CCK81_LARGE_INTESTINE	2.15	large_intestine	AEW541	2.329	AEW541 -> IGF1R (n = 470)	470	Low
CYP1B1	CCK81_LARGE_INTESTINE	2.15	large_intestine	17-AAG	0.263	17-AAG -> HSP90 (n = 470)	470	Low
CYP1B1	CCK81_LARGE_INTESTINE	2.15	large_intestine	PHA-665752	8	PHA-665752 -> c-MET (n = 470)	470	Low
CYP1B1	CCK81_LARGE_INTESTINE	2.15	large_intestine	Lapatinib	0.24	Lapatinib -> EGFR (n = 471)	471	Low
CYP1B1	CCK81_LARGE_INTESTINE	2.15	large_intestine	Nutlin-3	8	Nutlin-3 -> MDM2 (n = 471)	471	Low
CYP1B1	CCK81_LARGE_INTESTINE	2.15	large_intestine	AZD0530	0.676	AZD0530 -> ABL (n = 471)	471	Low
CYP1B1	CCK81_LARGE_INTESTINE	2.15	large_intestine	PF2341066	8	PF2341066 -> c-MET (n = 471)	471	Low
CYP1B1	CCK81_LARGE_INTESTINE	2.15	large_intestine	L-685458	8	L-685458 -> GS (n = 458)	458	Low
CYP1B1	CCK81_LARGE_INTESTINE	2.15	large_intestine	ZD-6474	0.763	ZD-6474 -> EGFR (n = 463)	463	Low
CYP1B1	CCK81_LARGE_INTESTINE	2.15	large_intestine	Panobinostat	0.038	Panobinostat -> HDAC (n = 467)	467	Low
CYP1B1	CCK81_LARGE_INTESTINE	2.15	large_intestine	Sorafenib	8	Sorafenib -> RTK (n = 470)	470	Low
CYP1B1	CCK81_LARGE_INTESTINE	2.15	large_intestine	Topotecan	0.316	Topotecan -> TOP1 (n = 471)	471	Low
CYP1B1	CCK81_LARGE_INTESTINE	2.15	large_intestine	LBW242	8	LBW242 -> XIAP (n = 470)	470	Low
CYP1B1	CCK81_LARGE_INTESTINE	2.15	large_intestine	PD-0325901	0.72	PD-0325901 -> MEK (n = 471)	471	Low
CYP1B1	CCK81_LARGE_INTESTINE	2.15	large_intestine	Paclitaxel	0.274	Paclitaxel -> TUBB1 (n = 470)	470	Low
CYP1B1	CCK81_LARGE_INTESTINE	2.15	large_intestine	AZD6244	8	AZD6244 -> MEK (n = 470)	470	Low
CYP1B1	CCK81_LARGE_INTESTINE	2.15	large_intestine	PLX4720	8	PLX4720 -> RAF (n = 463)	463	Low
CYP1B1	CCK81_LARGE_INTESTINE	2.15	large_intestine	RAF265	8	RAF265 -> RAF (n = 428)	428	High
CYP1B1	CCK81_LARGE_INTESTINE	2.15	large_intestine	TAE684	2.17	TAE684 -> ALK (n = 471)	471	Low
CYP1B1	CCK81_LARGE_INTESTINE	2.15	large_intestine	TKI258	8	TKI258 -> FGFR (n = 471)	471	Low
CYP1B1	CCK81_LARGE_INTESTINE	2.15	large_intestine	Erlotinib	0.685	Erlotinib -> EGFR (n = 470)	470	Low
CYP1B1	CHP212_AUTONOMIC_GANGLIA	0.299	autonomic_ganglia	AEW541	1.56	AEW541 -> IGF1R (n = 470)	470	Low
CYP1B1	CHP212_AUTONOMIC_GANGLIA	0.299	autonomic_ganglia	17-AAG	0.03	17-AAG -> HSP90 (n = 470)	470	Low
CYP1B1	CHP212_AUTONOMIC_GANGLIA	0.299	autonomic_ganglia	PHA-665752	8	PHA-665752 -> c-MET (n = 470)	470	Low
CYP1B1	CHP212_AUTONOMIC_GANGLIA	0.299	autonomic_ganglia	Lapatinib	8	Lapatinib -> EGFR (n = 471)	471	Low
CYP1B1	CHP212_AUTONOMIC_GANGLIA	0.299	autonomic_ganglia	Nutlin-3	8	Nutlin-3 -> MDM2 (n = 471)	471	Low
CYP1B1	CHP212_AUTONOMIC_GANGLIA	0.299	autonomic_ganglia	AZD0530	3.336	AZD0530 -> ABL (n = 471)	471	Low
CYP1B1	CHP212_AUTONOMIC_GANGLIA	0.299	autonomic_ganglia	PF2341066	3.522	PF2341066 -> c-MET (n = 471)	471	Low
CYP1B1	CHP212_AUTONOMIC_GANGLIA	0.299	autonomic_ganglia	L-685458	8	L-685458 -> GS (n = 458)	458	Low
CYP1B1	CHP212_AUTONOMIC_GANGLIA	0.299	autonomic_ganglia	ZD-6474	8	ZD-6474 -> EGFR (n = 463)	463	Low
CYP1B1	CHP212_AUTONOMIC_GANGLIA	0.299	autonomic_ganglia	Panobinostat	0.013	Panobinostat -> HDAC (n = 467)	467	Low
CYP1B1	CHP212_AUTONOMIC_GANGLIA	0.299	autonomic_ganglia	Sorafenib	8	Sorafenib -> RTK (n = 470)	470	Low
CYP1B1	CHP212_AUTONOMIC_GANGLIA	0.299	autonomic_ganglia	Topotecan	0.685	Topotecan -> TOP1 (n = 471)	471	Low
CYP1B1	CHP212_AUTONOMIC_GANGLIA	0.299	autonomic_ganglia	LBW242	8	LBW242 -> XIAP (n = 470)	470	Low
CYP1B1	CHP212_AUTONOMIC_GANGLIA	0.299	autonomic_ganglia	PD-0325901	0.006	PD-0325901 -> MEK (n = 471)	471	Low
CYP1B1	CHP212_AUTONOMIC_GANGLIA	0.299	autonomic_ganglia	Paclitaxel	0.008	Paclitaxel -> TUBB1 (n = 470)	470	Low
CYP1B1	CHP212_AUTONOMIC_GANGLIA	0.299	autonomic_ganglia	AZD6244	0.012	AZD6244 -> MEK (n = 470)	470	Low
CYP1B1	CHP212_AUTONOMIC_GANGLIA	0.299	autonomic_ganglia	PLX4720	8	PLX4720 -> RAF (n = 463)	463	Low
CYP1B1	CHP212_AUTONOMIC_GANGLIA	0.299	autonomic_ganglia	RAF265	3.014	RAF265 -> RAF (n = 428)	428	Low
CYP1B1	CHP212_AUTONOMIC_GANGLIA	0.299	autonomic_ganglia	TAE684	2.157	TAE684 -> ALK (n = 471)	471	Low
CYP1B1	CHP212_AUTONOMIC_GANGLIA	0.299	autonomic_ganglia	TKI258	3.846	TKI258 -> FGFR (n = 471)	471	Low
CYP1B1	CHP212_AUTONOMIC_GANGLIA	0.299	autonomic_ganglia	Erlotinib	8	Erlotinib -> EGFR (n = 470)	470	Low
CYP1B1	CI1_HAEMATOPOIETIC_AND_LYMPHOID_TISSUE	0.099	haematopoietic_and_lymphoid_tissue	AEW541	8	AEW541 -> IGF1R (n = 470)	470	Low
CYP1B1	CI1_HAEMATOPOIETIC_AND_LYMPHOID_TISSUE	0.099	haematopoietic_and_lymphoid_tissue	Nilotinib	8	Nilotinib -> ABL (n = 391)	391	Low
CYP1B1	CI1_HAEMATOPOIETIC_AND_LYMPHOID_TISSUE	0.099	haematopoietic_and_lymphoid_tissue	17-AAG	0.479	17-AAG -> HSP90 (n = 470)	470	Low
CYP1B1	CI1_HAEMATOPOIETIC_AND_LYMPHOID_TISSUE	0.099	haematopoietic_and_lymphoid_tissue	PHA-665752	8	PHA-665752 -> c-MET (n = 470)	470	Low
CYP1B1	CI1_HAEMATOPOIETIC_AND_LYMPHOID_TISSUE	0.099	haematopoietic_and_lymphoid_tissue	Lapatinib	8	Lapatinib -> EGFR (n = 471)	471	Low
CYP1B1	CI1_HAEMATOPOIETIC_AND_LYMPHOID_TISSUE	0.099	haematopoietic_and_lymphoid_tissue	Nutlin-3	8	Nutlin-3 -> MDM2 (n = 471)	471	Low
CYP1B1	CI1_HAEMATOPOIETIC_AND_LYMPHOID_TISSUE	0.099	haematopoietic_and_lymphoid_tissue	AZD0530	8	AZD0530 -> ABL (n = 471)	471	Low
CYP1B1	CI1_HAEMATOPOIETIC_AND_LYMPHOID_TISSUE	0.099	haematopoietic_and_lymphoid_tissue	PF2341066	8	PF2341066 -> c-MET (n = 471)	471	Low
CYP1B1	CI1_HAEMATOPOIETIC_AND_LYMPHOID_TISSUE	0.099	haematopoietic_and_lymphoid_tissue	L-685458	8	L-685458 -> GS (n = 458)	458	Low
CYP1B1	CI1_HAEMATOPOIETIC_AND_LYMPHOID_TISSUE	0.099	haematopoietic_and_lymphoid_tissue	ZD-6474	2.471	ZD-6474 -> EGFR (n = 463)	463	Low
CYP1B1	CI1_HAEMATOPOIETIC_AND_LYMPHOID_TISSUE	0.099	haematopoietic_and_lymphoid_tissue	Panobinostat	0.043	Panobinostat -> HDAC (n = 467)	467	Low
CYP1B1	CI1_HAEMATOPOIETIC_AND_LYMPHOID_TISSUE	0.099	haematopoietic_and_lymphoid_tissue	Sorafenib	8	Sorafenib -> RTK (n = 470)	470	Low
CYP1B1	CI1_HAEMATOPOIETIC_AND_LYMPHOID_TISSUE	0.099	haematopoietic_and_lymphoid_tissue	Irinotecan	0.034	Irinotecan -> TOP1 (n = 298)	298	Low
CYP1B1	CI1_HAEMATOPOIETIC_AND_LYMPHOID_TISSUE	0.099	haematopoietic_and_lymphoid_tissue	Topotecan	0.042	Topotecan -> TOP1 (n = 471)	471	Low
CYP1B1	CI1_HAEMATOPOIETIC_AND_LYMPHOID_TISSUE	0.099	haematopoietic_and_lymphoid_tissue	LBW242	8	LBW242 -> XIAP (n = 470)	470	Low
CYP1B1	CI1_HAEMATOPOIETIC_AND_LYMPHOID_TISSUE	0.099	haematopoietic_and_lymphoid_tissue	PD-0325901	8	PD-0325901 -> MEK (n = 471)	471	Low
CYP1B1	CI1_HAEMATOPOIETIC_AND_LYMPHOID_TISSUE	0.099	haematopoietic_and_lymphoid_tissue	PD-0332991	1.75	PD-0332991 -> CDK4 (n = 404)	404	Low
CYP1B1	CI1_HAEMATOPOIETIC_AND_LYMPHOID_TISSUE	0.099	haematopoietic_and_lymphoid_tissue	Paclitaxel	0.004	Paclitaxel -> TUBB1 (n = 470)	470	Low
CYP1B1	CI1_HAEMATOPOIETIC_AND_LYMPHOID_TISSUE	0.099	haematopoietic_and_lymphoid_tissue	AZD6244	8	AZD6244 -> MEK (n = 470)	470	Low
CYP1B1	CI1_HAEMATOPOIETIC_AND_LYMPHOID_TISSUE	0.099	haematopoietic_and_lymphoid_tissue	PLX4720	8	PLX4720 -> RAF (n = 463)	463	Low
CYP1B1	CI1_HAEMATOPOIETIC_AND_LYMPHOID_TISSUE	0.099	haematopoietic_and_lymphoid_tissue	RAF265	0.208	RAF265 -> RAF (n = 428)	428	Low
CYP1B1	CI1_HAEMATOPOIETIC_AND_LYMPHOID_TISSUE	0.099	haematopoietic_and_lymphoid_tissue	TAE684	8	TAE684 -> ALK (n = 471)	471	Low
CYP1B1	CI1_HAEMATOPOIETIC_AND_LYMPHOID_TISSUE	0.099	haematopoietic_and_lymphoid_tissue	TKI258	0.14	TKI258 -> FGFR (n = 471)	471	Low
CYP1B1	CI1_HAEMATOPOIETIC_AND_LYMPHOID_TISSUE	0.099	haematopoietic_and_lymphoid_tissue	Erlotinib	8	Erlotinib -> EGFR (n = 470)	470	Low
CYP1B1	COLO201_LARGE_INTESTINE	0.391	large_intestine	AEW541	3.583	AEW541 -> IGF1R (n = 470)	470	Low
CYP1B1	COLO201_LARGE_INTESTINE	0.391	large_intestine	Nilotinib	8	Nilotinib -> ABL (n = 391)	391	Low
CYP1B1	COLO201_LARGE_INTESTINE	0.391	large_intestine	17-AAG	0.047	17-AAG -> HSP90 (n = 470)	470	Low
CYP1B1	COLO201_LARGE_INTESTINE	0.391	large_intestine	PHA-665752	8	PHA-665752 -> c-MET (n = 470)	470	Low
CYP1B1	COLO201_LARGE_INTESTINE	0.391	large_intestine	Lapatinib	8	Lapatinib -> EGFR (n = 471)	471	Low
CYP1B1	COLO201_LARGE_INTESTINE	0.391	large_intestine	Nutlin-3	8	Nutlin-3 -> MDM2 (n = 471)	471	Low
CYP1B1	COLO201_LARGE_INTESTINE	0.391	large_intestine	AZD0530	8	AZD0530 -> ABL (n = 471)	471	Low
CYP1B1	COLO201_LARGE_INTESTINE	0.391	large_intestine	PF2341066	5.893	PF2341066 -> c-MET (n = 471)	471	Low
CYP1B1	COLO201_LARGE_INTESTINE	0.391	large_intestine	L-685458	8	L-685458 -> GS (n = 458)	458	Low
CYP1B1	COLO201_LARGE_INTESTINE	0.391	large_intestine	ZD-6474	8	ZD-6474 -> EGFR (n = 463)	463	Low
CYP1B1	COLO201_LARGE_INTESTINE	0.391	large_intestine	Panobinostat	0.033	Panobinostat -> HDAC (n = 467)	467	Low
CYP1B1	COLO201_LARGE_INTESTINE	0.391	large_intestine	Sorafenib	8	Sorafenib -> RTK (n = 470)	470	Low
CYP1B1	COLO201_LARGE_INTESTINE	0.391	large_intestine	Topotecan	0.675	Topotecan -> TOP1 (n = 471)	471	Low
CYP1B1	COLO201_LARGE_INTESTINE	0.391	large_intestine	LBW242	8	LBW242 -> XIAP (n = 470)	470	Low
CYP1B1	COLO201_LARGE_INTESTINE	0.391	large_intestine	PD-0325901	0.006	PD-0325901 -> MEK (n = 471)	471	Low
CYP1B1	COLO201_LARGE_INTESTINE	0.391	large_intestine	PD-0332991	1.482	PD-0332991 -> CDK4 (n = 404)	404	Low
CYP1B1	COLO201_LARGE_INTESTINE	0.391	large_intestine	Paclitaxel	0.016	Paclitaxel -> TUBB1 (n = 470)	470	Low
CYP1B1	COLO201_LARGE_INTESTINE	0.391	large_intestine	AZD6244	0.077	AZD6244 -> MEK (n = 470)	470	Low
CYP1B1	COLO201_LARGE_INTESTINE	0.391	large_intestine	PLX4720	0.626	PLX4720 -> RAF (n = 463)	463	Low
CYP1B1	COLO201_LARGE_INTESTINE	0.391	large_intestine	RAF265	0.435	RAF265 -> RAF (n = 428)	428	Low
CYP1B1	COLO201_LARGE_INTESTINE	0.391	large_intestine	TAE684	1.793	TAE684 -> ALK (n = 471)	471	Low
CYP1B1	COLO201_LARGE_INTESTINE	0.391	large_intestine	TKI258	5.292	TKI258 -> FGFR (n = 471)	471	Low
CYP1B1	COLO201_LARGE_INTESTINE	0.391	large_intestine	Erlotinib	8	Erlotinib -> EGFR (n = 470)	470	Low
CYP1B1	COLO320_LARGE_INTESTINE	0.282	large_intestine	AEW541	1.45	AEW541 -> IGF1R (n = 470)	470	Low
CYP1B1	COLO320_LARGE_INTESTINE	0.282	large_intestine	Nilotinib	4.991	Nilotinib -> ABL (n = 391)	391	Low
CYP1B1	COLO320_LARGE_INTESTINE	0.282	large_intestine	17-AAG	1.569	17-AAG -> HSP90 (n = 470)	470	Low
CYP1B1	COLO320_LARGE_INTESTINE	0.282	large_intestine	PHA-665752	8	PHA-665752 -> c-MET (n = 470)	470	Low
CYP1B1	COLO320_LARGE_INTESTINE	0.282	large_intestine	Lapatinib	6.295	Lapatinib -> EGFR (n = 471)	471	Low
CYP1B1	COLO320_LARGE_INTESTINE	0.282	large_intestine	Nutlin-3	8	Nutlin-3 -> MDM2 (n = 471)	471	Low
CYP1B1	COLO320_LARGE_INTESTINE	0.282	large_intestine	AZD0530	8	AZD0530 -> ABL (n = 471)	471	Low
CYP1B1	COLO320_LARGE_INTESTINE	0.282	large_intestine	PF2341066	6.693	PF2341066 -> c-MET (n = 471)	471	Low
CYP1B1	COLO320_LARGE_INTESTINE	0.282	large_intestine	L-685458	8	L-685458 -> GS (n = 458)	458	Low
CYP1B1	COLO320_LARGE_INTESTINE	0.282	large_intestine	ZD-6474	8	ZD-6474 -> EGFR (n = 463)	463	Low
CYP1B1	COLO320_LARGE_INTESTINE	0.282	large_intestine	Panobinostat	0.067	Panobinostat -> HDAC (n = 467)	467	Low
CYP1B1	COLO320_LARGE_INTESTINE	0.282	large_intestine	Sorafenib	6.673	Sorafenib -> RTK (n = 470)	470	Low
CYP1B1	COLO320_LARGE_INTESTINE	0.282	large_intestine	Irinotecan	0.359	Irinotecan -> TOP1 (n = 298)	298	Low
CYP1B1	COLO320_LARGE_INTESTINE	0.282	large_intestine	Topotecan	0.57	Topotecan -> TOP1 (n = 471)	471	Low
CYP1B1	COLO320_LARGE_INTESTINE	0.282	large_intestine	LBW242	8	LBW242 -> XIAP (n = 470)	470	Low
CYP1B1	COLO320_LARGE_INTESTINE	0.282	large_intestine	PD-0325901	8	PD-0325901 -> MEK (n = 471)	471	Low
CYP1B1	COLO320_LARGE_INTESTINE	0.282	large_intestine	PD-0332991	6.832	PD-0332991 -> CDK4 (n = 404)	404	Low
CYP1B1	COLO320_LARGE_INTESTINE	0.282	large_intestine	Paclitaxel	0.317	Paclitaxel -> TUBB1 (n = 470)	470	Low
CYP1B1	COLO320_LARGE_INTESTINE	0.282	large_intestine	AZD6244	8	AZD6244 -> MEK (n = 470)	470	Low
CYP1B1	COLO320_LARGE_INTESTINE	0.282	large_intestine	PLX4720	8	PLX4720 -> RAF (n = 463)	463	Low
CYP1B1	COLO320_LARGE_INTESTINE	0.282	large_intestine	RAF265	0.269	RAF265 -> RAF (n = 428)	428	Low
CYP1B1	COLO320_LARGE_INTESTINE	0.282	large_intestine	TAE684	0.33	TAE684 -> ALK (n = 471)	471	Low
CYP1B1	COLO320_LARGE_INTESTINE	0.282	large_intestine	TKI258	3.16	TKI258 -> FGFR (n = 471)	471	Low
CYP1B1	COLO320_LARGE_INTESTINE	0.282	large_intestine	Erlotinib	8	Erlotinib -> EGFR (n = 470)	470	Low
CYP1B1	COLO678_LARGE_INTESTINE	0.344	large_intestine	AEW541	7.852	AEW541 -> IGF1R (n = 470)	470	Low
CYP1B1	COLO678_LARGE_INTESTINE	0.344	large_intestine	Nilotinib	8	Nilotinib -> ABL (n = 391)	391	Low
CYP1B1	COLO678_LARGE_INTESTINE	0.344	large_intestine	17-AAG	0.04	17-AAG -> HSP90 (n = 470)	470	Low
CYP1B1	COLO678_LARGE_INTESTINE	0.344	large_intestine	PHA-665752	8	PHA-665752 -> c-MET (n = 470)	470	Low
CYP1B1	COLO678_LARGE_INTESTINE	0.344	large_intestine	Lapatinib	8	Lapatinib -> EGFR (n = 471)	471	Low
CYP1B1	COLO678_LARGE_INTESTINE	0.344	large_intestine	Nutlin-3	8	Nutlin-3 -> MDM2 (n = 471)	471	Low
CYP1B1	COLO678_LARGE_INTESTINE	0.344	large_intestine	AZD0530	8	AZD0530 -> ABL (n = 471)	471	Low
CYP1B1	COLO678_LARGE_INTESTINE	0.344	large_intestine	PF2341066	8	PF2341066 -> c-MET (n = 471)	471	Low
CYP1B1	COLO678_LARGE_INTESTINE	0.344	large_intestine	L-685458	8	L-685458 -> GS (n = 458)	458	Low
CYP1B1	COLO678_LARGE_INTESTINE	0.344	large_intestine	ZD-6474	8	ZD-6474 -> EGFR (n = 463)	463	Low
CYP1B1	COLO678_LARGE_INTESTINE	0.344	large_intestine	Panobinostat	0.149	Panobinostat -> HDAC (n = 467)	467	Low
CYP1B1	COLO678_LARGE_INTESTINE	0.344	large_intestine	Sorafenib	7.806	Sorafenib -> RTK (n = 470)	470	Low
CYP1B1	COLO678_LARGE_INTESTINE	0.344	large_intestine	Irinotecan	2.114	Irinotecan -> TOP1 (n = 298)	298	Low
CYP1B1	COLO678_LARGE_INTESTINE	0.344	large_intestine	Topotecan	2.793	Topotecan -> TOP1 (n = 471)	471	Low
CYP1B1	COLO678_LARGE_INTESTINE	0.344	large_intestine	LBW242	8	LBW242 -> XIAP (n = 470)	470	Low
CYP1B1	COLO678_LARGE_INTESTINE	0.344	large_intestine	PD-0325901	0.228	PD-0325901 -> MEK (n = 471)	471	Low
CYP1B1	COLO678_LARGE_INTESTINE	0.344	large_intestine	PD-0332991	8	PD-0332991 -> CDK4 (n = 404)	404	Low
CYP1B1	COLO678_LARGE_INTESTINE	0.344	large_intestine	Paclitaxel	8	Paclitaxel -> TUBB1 (n = 470)	470	Low
CYP1B1	COLO678_LARGE_INTESTINE	0.344	large_intestine	AZD6244	8	AZD6244 -> MEK (n = 470)	470	Low
CYP1B1	COLO678_LARGE_INTESTINE	0.344	large_intestine	PLX4720	8	PLX4720 -> RAF (n = 463)	463	Low
CYP1B1	COLO678_LARGE_INTESTINE	0.344	large_intestine	RAF265	6.979	RAF265 -> RAF (n = 428)	428	Low
CYP1B1	COLO678_LARGE_INTESTINE	0.344	large_intestine	TAE684	4.442	TAE684 -> ALK (n = 471)	471	Low
CYP1B1	COLO678_LARGE_INTESTINE	0.344	large_intestine	TKI258	8	TKI258 -> FGFR (n = 471)	471	Low
CYP1B1	COLO678_LARGE_INTESTINE	0.344	large_intestine	Erlotinib	8	Erlotinib -> EGFR (n = 470)	470	Low
CYP1B1	COLO679_SKIN	0.043	skin	AEW541	8	AEW541 -> IGF1R (n = 470)	470	Low
CYP1B1	COLO679_SKIN	0.043	skin	Nilotinib	7.358	Nilotinib -> ABL (n = 391)	391	Low
CYP1B1	COLO679_SKIN	0.043	skin	17-AAG	0.063	17-AAG -> HSP90 (n = 470)	470	Low
CYP1B1	COLO679_SKIN	0.043	skin	PHA-665752	7.287	PHA-665752 -> c-MET (n = 470)	470	Low
CYP1B1	COLO679_SKIN	0.043	skin	Lapatinib	8	Lapatinib -> EGFR (n = 471)	471	Low
CYP1B1	COLO679_SKIN	0.043	skin	Nutlin-3	6.982	Nutlin-3 -> MDM2 (n = 471)	471	Low
CYP1B1	COLO679_SKIN	0.043	skin	AZD0530	8	AZD0530 -> ABL (n = 471)	471	Low
CYP1B1	COLO679_SKIN	0.043	skin	PF2341066	8	PF2341066 -> c-MET (n = 471)	471	Low
CYP1B1	COLO679_SKIN	0.043	skin	L-685458	8	L-685458 -> GS (n = 458)	458	Low
CYP1B1	COLO679_SKIN	0.043	skin	ZD-6474	8	ZD-6474 -> EGFR (n = 463)	463	Low
CYP1B1	COLO679_SKIN	0.043	skin	Panobinostat	0.03	Panobinostat -> HDAC (n = 467)	467	Low
CYP1B1	COLO679_SKIN	0.043	skin	Sorafenib	8	Sorafenib -> RTK (n = 470)	470	Low
CYP1B1	COLO679_SKIN	0.043	skin	Irinotecan	0.579	Irinotecan -> TOP1 (n = 298)	298	Low
CYP1B1	COLO679_SKIN	0.043	skin	Topotecan	1.032	Topotecan -> TOP1 (n = 471)	471	Low
CYP1B1	COLO679_SKIN	0.043	skin	LBW242	8	LBW242 -> XIAP (n = 470)	470	Low
CYP1B1	COLO679_SKIN	0.043	skin	PD-0325901	0.013	PD-0325901 -> MEK (n = 471)	471	Low
CYP1B1	COLO679_SKIN	0.043	skin	PD-0332991	8	PD-0332991 -> CDK4 (n = 404)	404	Low
CYP1B1	COLO679_SKIN	0.043	skin	Paclitaxel	0.009	Paclitaxel -> TUBB1 (n = 470)	470	Low
CYP1B1	COLO679_SKIN	0.043	skin	AZD6244	0.123	AZD6244 -> MEK (n = 470)	470	Low
CYP1B1	COLO679_SKIN	0.043	skin	PLX4720	0.554	PLX4720 -> RAF (n = 463)	463	Low
CYP1B1	COLO679_SKIN	0.043	skin	RAF265	0.664	RAF265 -> RAF (n = 428)	428	Low
CYP1B1	COLO679_SKIN	0.043	skin	TAE684	8	TAE684 -> ALK (n = 471)	471	Low
CYP1B1	COLO679_SKIN	0.043	skin	TKI258	8	TKI258 -> FGFR (n = 471)	471	Low
CYP1B1	COLO679_SKIN	0.043	skin	Erlotinib	8	Erlotinib -> EGFR (n = 470)	470	Low
CYP1B1	COLO741_SKIN	0.062	skin	AEW541	3.344	AEW541 -> IGF1R (n = 470)	470	Low
CYP1B1	COLO741_SKIN	0.062	skin	17-AAG	1.48	17-AAG -> HSP90 (n = 470)	470	Low
CYP1B1	COLO741_SKIN	0.062	skin	PHA-665752	8	PHA-665752 -> c-MET (n = 470)	470	Low
CYP1B1	COLO741_SKIN	0.062	skin	Lapatinib	8	Lapatinib -> EGFR (n = 471)	471	Low
CYP1B1	COLO741_SKIN	0.062	skin	Nutlin-3	8	Nutlin-3 -> MDM2 (n = 471)	471	Low
CYP1B1	COLO741_SKIN	0.062	skin	AZD0530	8	AZD0530 -> ABL (n = 471)	471	Low
CYP1B1	COLO741_SKIN	0.062	skin	PF2341066	8	PF2341066 -> c-MET (n = 471)	471	Low
CYP1B1	COLO741_SKIN	0.062	skin	L-685458	8	L-685458 -> GS (n = 458)	458	Low
CYP1B1	COLO741_SKIN	0.062	skin	ZD-6474	8	ZD-6474 -> EGFR (n = 463)	463	Low
CYP1B1	COLO741_SKIN	0.062	skin	Panobinostat	0.11	Panobinostat -> HDAC (n = 467)	467	Low
CYP1B1	COLO741_SKIN	0.062	skin	Sorafenib	8	Sorafenib -> RTK (n = 470)	470	Low
CYP1B1	COLO741_SKIN	0.062	skin	Topotecan	0.493	Topotecan -> TOP1 (n = 471)	471	Low
CYP1B1	COLO741_SKIN	0.062	skin	LBW242	8	LBW242 -> XIAP (n = 470)	470	Low
CYP1B1	COLO741_SKIN	0.062	skin	PD-0325901	0.218	PD-0325901 -> MEK (n = 471)	471	Low
CYP1B1	COLO741_SKIN	0.062	skin	Paclitaxel	0.02	Paclitaxel -> TUBB1 (n = 470)	470	Low
CYP1B1	COLO741_SKIN	0.062	skin	AZD6244	2.675	AZD6244 -> MEK (n = 470)	470	Low
CYP1B1	COLO741_SKIN	0.062	skin	PLX4720	4.04	PLX4720 -> RAF (n = 463)	463	Low
CYP1B1	COLO741_SKIN	0.062	skin	TAE684	8	TAE684 -> ALK (n = 471)	471	Low
CYP1B1	COLO741_SKIN	0.062	skin	TKI258	5.689	TKI258 -> FGFR (n = 471)	471	Low
CYP1B1	COLO741_SKIN	0.062	skin	Erlotinib	7.23	Erlotinib -> EGFR (n = 470)	470	Low
CYP1B1	CORL105_LUNG	27.084	lung	AEW541	8	AEW541 -> IGF1R (n = 470)	470	High
CYP1B1	CORL105_LUNG	27.084	lung	17-AAG	0.887	17-AAG -> HSP90 (n = 470)	470	High
CYP1B1	CORL105_LUNG	27.084	lung	PHA-665752	8	PHA-665752 -> c-MET (n = 470)	470	High
CYP1B1	CORL105_LUNG	27.084	lung	Lapatinib	8	Lapatinib -> EGFR (n = 471)	471	High
CYP1B1	CORL105_LUNG	27.084	lung	Nutlin-3	8	Nutlin-3 -> MDM2 (n = 471)	471	High
CYP1B1	CORL105_LUNG	27.084	lung	AZD0530	8	AZD0530 -> ABL (n = 471)	471	High
CYP1B1	CORL105_LUNG	27.084	lung	PF2341066	8	PF2341066 -> c-MET (n = 471)	471	High
CYP1B1	CORL105_LUNG	27.084	lung	L-685458	8	L-685458 -> GS (n = 458)	458	High
CYP1B1	CORL105_LUNG	27.084	lung	ZD-6474	2.967	ZD-6474 -> EGFR (n = 463)	463	High
CYP1B1	CORL105_LUNG	27.084	lung	Panobinostat	0.271	Panobinostat -> HDAC (n = 467)	467	High
CYP1B1	CORL105_LUNG	27.084	lung	Sorafenib	8	Sorafenib -> RTK (n = 470)	470	High
CYP1B1	CORL105_LUNG	27.084	lung	Topotecan	3.357	Topotecan -> TOP1 (n = 471)	471	High
CYP1B1	CORL105_LUNG	27.084	lung	LBW242	8	LBW242 -> XIAP (n = 470)	470	High
CYP1B1	CORL105_LUNG	27.084	lung	PD-0325901	1.195	PD-0325901 -> MEK (n = 471)	471	High
CYP1B1	CORL105_LUNG	27.084	lung	Paclitaxel	0.127	Paclitaxel -> TUBB1 (n = 470)	470	High
CYP1B1	CORL105_LUNG	27.084	lung	AZD6244	8	AZD6244 -> MEK (n = 470)	470	High
CYP1B1	CORL105_LUNG	27.084	lung	PLX4720	8	PLX4720 -> RAF (n = 463)	463	High
CYP1B1	CORL105_LUNG	27.084	lung	RAF265	5.651	RAF265 -> RAF (n = 428)	428	High
CYP1B1	CORL105_LUNG	27.084	lung	TAE684	8	TAE684 -> ALK (n = 471)	471	High
CYP1B1	CORL105_LUNG	27.084	lung	TKI258	8	TKI258 -> FGFR (n = 471)	471	High
CYP1B1	CORL105_LUNG	27.084	lung	Erlotinib	1.693	Erlotinib -> EGFR (n = 470)	470	High
CYP1B1	CORL23_LUNG	0.026	lung	AEW541	8	AEW541 -> IGF1R (n = 470)	470	Low
CYP1B1	CORL23_LUNG	0.026	lung	Nilotinib	8	Nilotinib -> ABL (n = 391)	391	Low
CYP1B1	CORL23_LUNG	0.026	lung	17-AAG	0.609	17-AAG -> HSP90 (n = 470)	470	Low
CYP1B1	CORL23_LUNG	0.026	lung	PHA-665752	8	PHA-665752 -> c-MET (n = 470)	470	Low
CYP1B1	CORL23_LUNG	0.026	lung	Lapatinib	8	Lapatinib -> EGFR (n = 471)	471	Low
CYP1B1	CORL23_LUNG	0.026	lung	Nutlin-3	8	Nutlin-3 -> MDM2 (n = 471)	471	Low
CYP1B1	CORL23_LUNG	0.026	lung	AZD0530	8	AZD0530 -> ABL (n = 471)	471	Low
CYP1B1	CORL23_LUNG	0.026	lung	PF2341066	8	PF2341066 -> c-MET (n = 471)	471	Low
CYP1B1	CORL23_LUNG	0.026	lung	L-685458	8	L-685458 -> GS (n = 458)	458	Low
CYP1B1	CORL23_LUNG	0.026	lung	ZD-6474	8	ZD-6474 -> EGFR (n = 463)	463	Low
CYP1B1	CORL23_LUNG	0.026	lung	Panobinostat	0.124	Panobinostat -> HDAC (n = 467)	467	Low
CYP1B1	CORL23_LUNG	0.026	lung	Sorafenib	4.655	Sorafenib -> RTK (n = 470)	470	Low
CYP1B1	CORL23_LUNG	0.026	lung	Irinotecan	0.492	Irinotecan -> TOP1 (n = 298)	298	Low
CYP1B1	CORL23_LUNG	0.026	lung	Topotecan	1.031	Topotecan -> TOP1 (n = 471)	471	Low
CYP1B1	CORL23_LUNG	0.026	lung	LBW242	8	LBW242 -> XIAP (n = 470)	470	Low
CYP1B1	CORL23_LUNG	0.026	lung	PD-0325901	8	PD-0325901 -> MEK (n = 471)	471	Low
CYP1B1	CORL23_LUNG	0.026	lung	PD-0332991	8	PD-0332991 -> CDK4 (n = 404)	404	Low
CYP1B1	CORL23_LUNG	0.026	lung	Paclitaxel	0.032	Paclitaxel -> TUBB1 (n = 470)	470	Low
CYP1B1	CORL23_LUNG	0.026	lung	AZD6244	8	AZD6244 -> MEK (n = 470)	470	Low
CYP1B1	CORL23_LUNG	0.026	lung	PLX4720	8	PLX4720 -> RAF (n = 463)	463	Low
CYP1B1	CORL23_LUNG	0.026	lung	RAF265	6.442	RAF265 -> RAF (n = 428)	428	Low
CYP1B1	CORL23_LUNG	0.026	lung	TAE684	7.618	TAE684 -> ALK (n = 471)	471	Low
CYP1B1	CORL23_LUNG	0.026	lung	TKI258	8	TKI258 -> FGFR (n = 471)	471	Low
CYP1B1	CORL23_LUNG	0.026	lung	Erlotinib	8	Erlotinib -> EGFR (n = 470)	470	Low
CYP1B1	COV318_OVARY	75.804	ovary	AEW541	8	AEW541 -> IGF1R (n = 470)	470	High
CYP1B1	COV318_OVARY	75.804	ovary	Nilotinib	7.687	Nilotinib -> ABL (n = 391)	391	High
CYP1B1	COV318_OVARY	75.804	ovary	17-AAG	8	17-AAG -> HSP90 (n = 470)	470	High
CYP1B1	COV318_OVARY	75.804	ovary	PHA-665752	8	PHA-665752 -> c-MET (n = 470)	470	High
CYP1B1	COV318_OVARY	75.804	ovary	Lapatinib	8	Lapatinib -> EGFR (n = 471)	471	High
CYP1B1	COV318_OVARY	75.804	ovary	Nutlin-3	8	Nutlin-3 -> MDM2 (n = 471)	471	High
CYP1B1	COV318_OVARY	75.804	ovary	AZD0530	8	AZD0530 -> ABL (n = 471)	471	High
CYP1B1	COV318_OVARY	75.804	ovary	PF2341066	8	PF2341066 -> c-MET (n = 471)	471	High
CYP1B1	COV318_OVARY	75.804	ovary	L-685458	8	L-685458 -> GS (n = 458)	458	High
CYP1B1	COV318_OVARY	75.804	ovary	ZD-6474	8	ZD-6474 -> EGFR (n = 463)	463	High
CYP1B1	COV318_OVARY	75.804	ovary	Panobinostat	0.158	Panobinostat -> HDAC (n = 467)	467	High
CYP1B1	COV318_OVARY	75.804	ovary	Sorafenib	8	Sorafenib -> RTK (n = 470)	470	High
CYP1B1	COV318_OVARY	75.804	ovary	Irinotecan	1.231	Irinotecan -> TOP1 (n = 298)	298	High
CYP1B1	COV318_OVARY	75.804	ovary	Topotecan	2.082	Topotecan -> TOP1 (n = 471)	471	High
CYP1B1	COV318_OVARY	75.804	ovary	LBW242	8	LBW242 -> XIAP (n = 470)	470	High
CYP1B1	COV318_OVARY	75.804	ovary	PD-0325901	8	PD-0325901 -> MEK (n = 471)	471	High
CYP1B1	COV318_OVARY	75.804	ovary	PD-0332991	8	PD-0332991 -> CDK4 (n = 404)	404	High
CYP1B1	COV318_OVARY	75.804	ovary	Paclitaxel	8	Paclitaxel -> TUBB1 (n = 470)	470	High
CYP1B1	COV318_OVARY	75.804	ovary	AZD6244	8	AZD6244 -> MEK (n = 470)	470	High
CYP1B1	COV318_OVARY	75.804	ovary	PLX4720	8	PLX4720 -> RAF (n = 463)	463	High
CYP1B1	COV318_OVARY	75.804	ovary	RAF265	8	RAF265 -> RAF (n = 428)	428	High
CYP1B1	COV318_OVARY	75.804	ovary	TAE684	4.677	TAE684 -> ALK (n = 471)	471	High
CYP1B1	COV318_OVARY	75.804	ovary	TKI258	8	TKI258 -> FGFR (n = 471)	471	High
CYP1B1	COV318_OVARY	75.804	ovary	Erlotinib	8	Erlotinib -> EGFR (n = 470)	470	High
CYP1B1	DAOY_CENTRAL_NERVOUS_SYSTEM	20.938	central_nervous_system	AEW541	8	AEW541 -> IGF1R (n = 470)	470	High
CYP1B1	DAOY_CENTRAL_NERVOUS_SYSTEM	20.938	central_nervous_system	Nilotinib	8	Nilotinib -> ABL (n = 391)	391	High
CYP1B1	DAOY_CENTRAL_NERVOUS_SYSTEM	20.938	central_nervous_system	17-AAG	0.478	17-AAG -> HSP90 (n = 470)	470	High
CYP1B1	DAOY_CENTRAL_NERVOUS_SYSTEM	20.938	central_nervous_system	PHA-665752	8	PHA-665752 -> c-MET (n = 470)	470	High
CYP1B1	DAOY_CENTRAL_NERVOUS_SYSTEM	20.938	central_nervous_system	Lapatinib	8	Lapatinib -> EGFR (n = 471)	471	High
CYP1B1	DAOY_CENTRAL_NERVOUS_SYSTEM	20.938	central_nervous_system	Nutlin-3	8	Nutlin-3 -> MDM2 (n = 471)	471	High
CYP1B1	DAOY_CENTRAL_NERVOUS_SYSTEM	20.938	central_nervous_system	AZD0530	8	AZD0530 -> ABL (n = 471)	471	High
CYP1B1	DAOY_CENTRAL_NERVOUS_SYSTEM	20.938	central_nervous_system	PF2341066	8	PF2341066 -> c-MET (n = 471)	471	High
CYP1B1	DAOY_CENTRAL_NERVOUS_SYSTEM	20.938	central_nervous_system	L-685458	8	L-685458 -> GS (n = 458)	458	High
CYP1B1	DAOY_CENTRAL_NERVOUS_SYSTEM	20.938	central_nervous_system	ZD-6474	8	ZD-6474 -> EGFR (n = 463)	463	High
CYP1B1	DAOY_CENTRAL_NERVOUS_SYSTEM	20.938	central_nervous_system	Panobinostat	0.037	Panobinostat -> HDAC (n = 467)	467	High
CYP1B1	DAOY_CENTRAL_NERVOUS_SYSTEM	20.938	central_nervous_system	Sorafenib	8	Sorafenib -> RTK (n = 470)	470	High
CYP1B1	DAOY_CENTRAL_NERVOUS_SYSTEM	20.938	central_nervous_system	Irinotecan	0.19	Irinotecan -> TOP1 (n = 298)	298	High
CYP1B1	DAOY_CENTRAL_NERVOUS_SYSTEM	20.938	central_nervous_system	Topotecan	0.091	Topotecan -> TOP1 (n = 471)	471	High
CYP1B1	DAOY_CENTRAL_NERVOUS_SYSTEM	20.938	central_nervous_system	LBW242	8	LBW242 -> XIAP (n = 470)	470	High
CYP1B1	DAOY_CENTRAL_NERVOUS_SYSTEM	20.938	central_nervous_system	PD-0325901	8	PD-0325901 -> MEK (n = 471)	471	High
CYP1B1	DAOY_CENTRAL_NERVOUS_SYSTEM	20.938	central_nervous_system	PD-0332991	8	PD-0332991 -> CDK4 (n = 404)	404	High
CYP1B1	DAOY_CENTRAL_NERVOUS_SYSTEM	20.938	central_nervous_system	Paclitaxel	0.011	Paclitaxel -> TUBB1 (n = 470)	470	High
CYP1B1	DAOY_CENTRAL_NERVOUS_SYSTEM	20.938	central_nervous_system	AZD6244	8	AZD6244 -> MEK (n = 470)	470	High
CYP1B1	DAOY_CENTRAL_NERVOUS_SYSTEM	20.938	central_nervous_system	PLX4720	8	PLX4720 -> RAF (n = 463)	463	High
CYP1B1	DAOY_CENTRAL_NERVOUS_SYSTEM	20.938	central_nervous_system	RAF265	8	RAF265 -> RAF (n = 428)	428	High
CYP1B1	DAOY_CENTRAL_NERVOUS_SYSTEM	20.938	central_nervous_system	TAE684	8	TAE684 -> ALK (n = 471)	471	High
CYP1B1	DAOY_CENTRAL_NERVOUS_SYSTEM	20.938	central_nervous_system	TKI258	8	TKI258 -> FGFR (n = 471)	471	High
CYP1B1	DAOY_CENTRAL_NERVOUS_SYSTEM	20.938	central_nervous_system	Erlotinib	8	Erlotinib -> EGFR (n = 470)	470	High
CYP1B1	DBTRG05MG_CENTRAL_NERVOUS_SYSTEM	0.178	central_nervous_system	AEW541	8	AEW541 -> IGF1R (n = 470)	470	Low
CYP1B1	DBTRG05MG_CENTRAL_NERVOUS_SYSTEM	0.178	central_nervous_system	Nilotinib	8	Nilotinib -> ABL (n = 391)	391	Low
CYP1B1	DBTRG05MG_CENTRAL_NERVOUS_SYSTEM	0.178	central_nervous_system	17-AAG	0.276	17-AAG -> HSP90 (n = 470)	470	Low
CYP1B1	DBTRG05MG_CENTRAL_NERVOUS_SYSTEM	0.178	central_nervous_system	PHA-665752	8	PHA-665752 -> c-MET (n = 470)	470	Low
CYP1B1	DBTRG05MG_CENTRAL_NERVOUS_SYSTEM	0.178	central_nervous_system	Lapatinib	8	Lapatinib -> EGFR (n = 471)	471	Low
CYP1B1	DBTRG05MG_CENTRAL_NERVOUS_SYSTEM	0.178	central_nervous_system	Nutlin-3	8	Nutlin-3 -> MDM2 (n = 471)	471	Low
CYP1B1	DBTRG05MG_CENTRAL_NERVOUS_SYSTEM	0.178	central_nervous_system	AZD0530	8	AZD0530 -> ABL (n = 471)	471	Low
CYP1B1	DBTRG05MG_CENTRAL_NERVOUS_SYSTEM	0.178	central_nervous_system	PF2341066	8	PF2341066 -> c-MET (n = 471)	471	Low
CYP1B1	DBTRG05MG_CENTRAL_NERVOUS_SYSTEM	0.178	central_nervous_system	L-685458	8	L-685458 -> GS (n = 458)	458	Low
CYP1B1	DBTRG05MG_CENTRAL_NERVOUS_SYSTEM	0.178	central_nervous_system	ZD-6474	8	ZD-6474 -> EGFR (n = 463)	463	Low
CYP1B1	DBTRG05MG_CENTRAL_NERVOUS_SYSTEM	0.178	central_nervous_system	Panobinostat	0.14	Panobinostat -> HDAC (n = 467)	467	Low
CYP1B1	DBTRG05MG_CENTRAL_NERVOUS_SYSTEM	0.178	central_nervous_system	Sorafenib	5.067	Sorafenib -> RTK (n = 470)	470	Low
CYP1B1	DBTRG05MG_CENTRAL_NERVOUS_SYSTEM	0.178	central_nervous_system	Irinotecan	0.085	Irinotecan -> TOP1 (n = 298)	298	Low
CYP1B1	DBTRG05MG_CENTRAL_NERVOUS_SYSTEM	0.178	central_nervous_system	Topotecan	0.365	Topotecan -> TOP1 (n = 471)	471	Low
CYP1B1	DBTRG05MG_CENTRAL_NERVOUS_SYSTEM	0.178	central_nervous_system	LBW242	8	LBW242 -> XIAP (n = 470)	470	Low
CYP1B1	DBTRG05MG_CENTRAL_NERVOUS_SYSTEM	0.178	central_nervous_system	PD-0325901	8	PD-0325901 -> MEK (n = 471)	471	Low
CYP1B1	DBTRG05MG_CENTRAL_NERVOUS_SYSTEM	0.178	central_nervous_system	PD-0332991	8	PD-0332991 -> CDK4 (n = 404)	404	Low
CYP1B1	DBTRG05MG_CENTRAL_NERVOUS_SYSTEM	0.178	central_nervous_system	Paclitaxel	0.022	Paclitaxel -> TUBB1 (n = 470)	470	Low
CYP1B1	DBTRG05MG_CENTRAL_NERVOUS_SYSTEM	0.178	central_nervous_system	AZD6244	0.33	AZD6244 -> MEK (n = 470)	470	Low
CYP1B1	DBTRG05MG_CENTRAL_NERVOUS_SYSTEM	0.178	central_nervous_system	PLX4720	2.653	PLX4720 -> RAF (n = 463)	463	Low
CYP1B1	DBTRG05MG_CENTRAL_NERVOUS_SYSTEM	0.178	central_nervous_system	RAF265	0.286	RAF265 -> RAF (n = 428)	428	Low
CYP1B1	DBTRG05MG_CENTRAL_NERVOUS_SYSTEM	0.178	central_nervous_system	TAE684	3.782	TAE684 -> ALK (n = 471)	471	Low
CYP1B1	DBTRG05MG_CENTRAL_NERVOUS_SYSTEM	0.178	central_nervous_system	TKI258	8	TKI258 -> FGFR (n = 471)	471	Low
CYP1B1	DBTRG05MG_CENTRAL_NERVOUS_SYSTEM	0.178	central_nervous_system	Erlotinib	8	Erlotinib -> EGFR (n = 470)	470	Low
CYP1B1	DEL_HAEMATOPOIETIC_AND_LYMPHOID_TISSUE	34.376	haematopoietic_and_lymphoid_tissue	AEW541	5.428	AEW541 -> IGF1R (n = 470)	470	High
CYP1B1	DEL_HAEMATOPOIETIC_AND_LYMPHOID_TISSUE	34.376	haematopoietic_and_lymphoid_tissue	Nilotinib	6.264	Nilotinib -> ABL (n = 391)	391	High
CYP1B1	DEL_HAEMATOPOIETIC_AND_LYMPHOID_TISSUE	34.376	haematopoietic_and_lymphoid_tissue	17-AAG	0.035	17-AAG -> HSP90 (n = 470)	470	High
CYP1B1	DEL_HAEMATOPOIETIC_AND_LYMPHOID_TISSUE	34.376	haematopoietic_and_lymphoid_tissue	PHA-665752	1.974	PHA-665752 -> c-MET (n = 470)	470	High
CYP1B1	DEL_HAEMATOPOIETIC_AND_LYMPHOID_TISSUE	34.376	haematopoietic_and_lymphoid_tissue	Lapatinib	6.897	Lapatinib -> EGFR (n = 471)	471	High
CYP1B1	DEL_HAEMATOPOIETIC_AND_LYMPHOID_TISSUE	34.376	haematopoietic_and_lymphoid_tissue	Nutlin-3	8	Nutlin-3 -> MDM2 (n = 471)	471	High
CYP1B1	DEL_HAEMATOPOIETIC_AND_LYMPHOID_TISSUE	34.376	haematopoietic_and_lymphoid_tissue	AZD0530	3.834	AZD0530 -> ABL (n = 471)	471	High
CYP1B1	DEL_HAEMATOPOIETIC_AND_LYMPHOID_TISSUE	34.376	haematopoietic_and_lymphoid_tissue	PF2341066	0.206	PF2341066 -> c-MET (n = 471)	471	High
CYP1B1	DEL_HAEMATOPOIETIC_AND_LYMPHOID_TISSUE	34.376	haematopoietic_and_lymphoid_tissue	L-685458	0.211	L-685458 -> GS (n = 458)	458	High
CYP1B1	DEL_HAEMATOPOIETIC_AND_LYMPHOID_TISSUE	34.376	haematopoietic_and_lymphoid_tissue	ZD-6474	8	ZD-6474 -> EGFR (n = 463)	463	High
CYP1B1	DEL_HAEMATOPOIETIC_AND_LYMPHOID_TISSUE	34.376	haematopoietic_and_lymphoid_tissue	Panobinostat	0.017	Panobinostat -> HDAC (n = 467)	467	High
CYP1B1	DEL_HAEMATOPOIETIC_AND_LYMPHOID_TISSUE	34.376	haematopoietic_and_lymphoid_tissue	Sorafenib	4.307	Sorafenib -> RTK (n = 470)	470	High
CYP1B1	DEL_HAEMATOPOIETIC_AND_LYMPHOID_TISSUE	34.376	haematopoietic_and_lymphoid_tissue	Irinotecan	0.011	Irinotecan -> TOP1 (n = 298)	298	High
CYP1B1	DEL_HAEMATOPOIETIC_AND_LYMPHOID_TISSUE	34.376	haematopoietic_and_lymphoid_tissue	Topotecan	0.019	Topotecan -> TOP1 (n = 471)	471	High
CYP1B1	DEL_HAEMATOPOIETIC_AND_LYMPHOID_TISSUE	34.376	haematopoietic_and_lymphoid_tissue	LBW242	8	LBW242 -> XIAP (n = 470)	470	High
CYP1B1	DEL_HAEMATOPOIETIC_AND_LYMPHOID_TISSUE	34.376	haematopoietic_and_lymphoid_tissue	PD-0325901	8	PD-0325901 -> MEK (n = 471)	471	High
CYP1B1	DEL_HAEMATOPOIETIC_AND_LYMPHOID_TISSUE	34.376	haematopoietic_and_lymphoid_tissue	PD-0332991	2.087	PD-0332991 -> CDK4 (n = 404)	404	High
CYP1B1	DEL_HAEMATOPOIETIC_AND_LYMPHOID_TISSUE	34.376	haematopoietic_and_lymphoid_tissue	Paclitaxel	0.002	Paclitaxel -> TUBB1 (n = 470)	470	High
CYP1B1	DEL_HAEMATOPOIETIC_AND_LYMPHOID_TISSUE	34.376	haematopoietic_and_lymphoid_tissue	AZD6244	8	AZD6244 -> MEK (n = 470)	470	High
CYP1B1	DEL_HAEMATOPOIETIC_AND_LYMPHOID_TISSUE	34.376	haematopoietic_and_lymphoid_tissue	PLX4720	8	PLX4720 -> RAF (n = 463)	463	High
CYP1B1	DEL_HAEMATOPOIETIC_AND_LYMPHOID_TISSUE	34.376	haematopoietic_and_lymphoid_tissue	RAF265	0.39	RAF265 -> RAF (n = 428)	428	High
CYP1B1	DEL_HAEMATOPOIETIC_AND_LYMPHOID_TISSUE	34.376	haematopoietic_and_lymphoid_tissue	TAE684	0.01	TAE684 -> ALK (n = 471)	471	High
CYP1B1	DEL_HAEMATOPOIETIC_AND_LYMPHOID_TISSUE	34.376	haematopoietic_and_lymphoid_tissue	TKI258	4.285	TKI258 -> FGFR (n = 471)	471	High
CYP1B1	DEL_HAEMATOPOIETIC_AND_LYMPHOID_TISSUE	34.376	haematopoietic_and_lymphoid_tissue	Erlotinib	8	Erlotinib -> EGFR (n = 470)	470	High
CYP1B1	DETROIT562_UPPER_AERODIGESTIVE_TRACT	7.432	upper_aerodigestive_tract	AEW541	8	AEW541 -> IGF1R (n = 470)	470	High
CYP1B1	DETROIT562_UPPER_AERODIGESTIVE_TRACT	7.432	upper_aerodigestive_tract	Nilotinib	8	Nilotinib -> ABL (n = 391)	391	High
CYP1B1	DETROIT562_UPPER_AERODIGESTIVE_TRACT	7.432	upper_aerodigestive_tract	17-AAG	0.239	17-AAG -> HSP90 (n = 470)	470	High
CYP1B1	DETROIT562_UPPER_AERODIGESTIVE_TRACT	7.432	upper_aerodigestive_tract	PHA-665752	8	PHA-665752 -> c-MET (n = 470)	470	High
CYP1B1	DETROIT562_UPPER_AERODIGESTIVE_TRACT	7.432	upper_aerodigestive_tract	Lapatinib	8	Lapatinib -> EGFR (n = 471)	471	High
CYP1B1	DETROIT562_UPPER_AERODIGESTIVE_TRACT	7.432	upper_aerodigestive_tract	Nutlin-3	8	Nutlin-3 -> MDM2 (n = 471)	471	High
CYP1B1	DETROIT562_UPPER_AERODIGESTIVE_TRACT	7.432	upper_aerodigestive_tract	AZD0530	2.906	AZD0530 -> ABL (n = 471)	471	High
CYP1B1	DETROIT562_UPPER_AERODIGESTIVE_TRACT	7.432	upper_aerodigestive_tract	PF2341066	8	PF2341066 -> c-MET (n = 471)	471	High
CYP1B1	DETROIT562_UPPER_AERODIGESTIVE_TRACT	7.432	upper_aerodigestive_tract	L-685458	8	L-685458 -> GS (n = 458)	458	High
CYP1B1	DETROIT562_UPPER_AERODIGESTIVE_TRACT	7.432	upper_aerodigestive_tract	ZD-6474	3.115	ZD-6474 -> EGFR (n = 463)	463	High
CYP1B1	DETROIT562_UPPER_AERODIGESTIVE_TRACT	7.432	upper_aerodigestive_tract	Panobinostat	0.095	Panobinostat -> HDAC (n = 467)	467	High
CYP1B1	DETROIT562_UPPER_AERODIGESTIVE_TRACT	7.432	upper_aerodigestive_tract	Sorafenib	8	Sorafenib -> RTK (n = 470)	470	High
CYP1B1	DETROIT562_UPPER_AERODIGESTIVE_TRACT	7.432	upper_aerodigestive_tract	Topotecan	2.941	Topotecan -> TOP1 (n = 471)	471	High
CYP1B1	DETROIT562_UPPER_AERODIGESTIVE_TRACT	7.432	upper_aerodigestive_tract	LBW242	8	LBW242 -> XIAP (n = 470)	470	High
CYP1B1	DETROIT562_UPPER_AERODIGESTIVE_TRACT	7.432	upper_aerodigestive_tract	PD-0325901	8	PD-0325901 -> MEK (n = 471)	471	High
CYP1B1	DETROIT562_UPPER_AERODIGESTIVE_TRACT	7.432	upper_aerodigestive_tract	PD-0332991	3.174	PD-0332991 -> CDK4 (n = 404)	404	High
CYP1B1	DETROIT562_UPPER_AERODIGESTIVE_TRACT	7.432	upper_aerodigestive_tract	Paclitaxel	0.013	Paclitaxel -> TUBB1 (n = 470)	470	High
CYP1B1	DETROIT562_UPPER_AERODIGESTIVE_TRACT	7.432	upper_aerodigestive_tract	AZD6244	8	AZD6244 -> MEK (n = 470)	470	High
CYP1B1	DETROIT562_UPPER_AERODIGESTIVE_TRACT	7.432	upper_aerodigestive_tract	PLX4720	8	PLX4720 -> RAF (n = 463)	463	High
CYP1B1	DETROIT562_UPPER_AERODIGESTIVE_TRACT	7.432	upper_aerodigestive_tract	RAF265	6.785	RAF265 -> RAF (n = 428)	428	High
CYP1B1	DETROIT562_UPPER_AERODIGESTIVE_TRACT	7.432	upper_aerodigestive_tract	TAE684	8	TAE684 -> ALK (n = 471)	471	High
CYP1B1	DETROIT562_UPPER_AERODIGESTIVE_TRACT	7.432	upper_aerodigestive_tract	TKI258	8	TKI258 -> FGFR (n = 471)	471	High
CYP1B1	DETROIT562_UPPER_AERODIGESTIVE_TRACT	7.432	upper_aerodigestive_tract	Erlotinib	8	Erlotinib -> EGFR (n = 470)	470	High
CYP1B1	DKMG_CENTRAL_NERVOUS_SYSTEM	0.346	central_nervous_system	AEW541	8	AEW541 -> IGF1R (n = 470)	470	Low
CYP1B1	DKMG_CENTRAL_NERVOUS_SYSTEM	0.346	central_nervous_system	Nilotinib	8	Nilotinib -> ABL (n = 391)	391	Low
CYP1B1	DKMG_CENTRAL_NERVOUS_SYSTEM	0.346	central_nervous_system	17-AAG	0.32	17-AAG -> HSP90 (n = 470)	470	Low
CYP1B1	DKMG_CENTRAL_NERVOUS_SYSTEM	0.346	central_nervous_system	PHA-665752	8	PHA-665752 -> c-MET (n = 470)	470	Low
CYP1B1	DKMG_CENTRAL_NERVOUS_SYSTEM	0.346	central_nervous_system	Lapatinib	8	Lapatinib -> EGFR (n = 471)	471	Low
CYP1B1	DKMG_CENTRAL_NERVOUS_SYSTEM	0.346	central_nervous_system	Nutlin-3	8	Nutlin-3 -> MDM2 (n = 471)	471	Low
CYP1B1	DKMG_CENTRAL_NERVOUS_SYSTEM	0.346	central_nervous_system	AZD0530	8	AZD0530 -> ABL (n = 471)	471	Low
CYP1B1	DKMG_CENTRAL_NERVOUS_SYSTEM	0.346	central_nervous_system	PF2341066	8	PF2341066 -> c-MET (n = 471)	471	Low
CYP1B1	DKMG_CENTRAL_NERVOUS_SYSTEM	0.346	central_nervous_system	L-685458	8	L-685458 -> GS (n = 458)	458	Low
CYP1B1	DKMG_CENTRAL_NERVOUS_SYSTEM	0.346	central_nervous_system	ZD-6474	8	ZD-6474 -> EGFR (n = 463)	463	Low
CYP1B1	DKMG_CENTRAL_NERVOUS_SYSTEM	0.346	central_nervous_system	Panobinostat	0.093	Panobinostat -> HDAC (n = 467)	467	Low
CYP1B1	DKMG_CENTRAL_NERVOUS_SYSTEM	0.346	central_nervous_system	Sorafenib	8	Sorafenib -> RTK (n = 470)	470	Low
CYP1B1	DKMG_CENTRAL_NERVOUS_SYSTEM	0.346	central_nervous_system	Irinotecan	0.585	Irinotecan -> TOP1 (n = 298)	298	Low
CYP1B1	DKMG_CENTRAL_NERVOUS_SYSTEM	0.346	central_nervous_system	Topotecan	1.879	Topotecan -> TOP1 (n = 471)	471	Low
CYP1B1	DKMG_CENTRAL_NERVOUS_SYSTEM	0.346	central_nervous_system	LBW242	8	LBW242 -> XIAP (n = 470)	470	Low
CYP1B1	DKMG_CENTRAL_NERVOUS_SYSTEM	0.346	central_nervous_system	PD-0325901	8	PD-0325901 -> MEK (n = 471)	471	Low
CYP1B1	DKMG_CENTRAL_NERVOUS_SYSTEM	0.346	central_nervous_system	PD-0332991	8	PD-0332991 -> CDK4 (n = 404)	404	Low
CYP1B1	DKMG_CENTRAL_NERVOUS_SYSTEM	0.346	central_nervous_system	Paclitaxel	0.02	Paclitaxel -> TUBB1 (n = 470)	470	Low
CYP1B1	DKMG_CENTRAL_NERVOUS_SYSTEM	0.346	central_nervous_system	AZD6244	8	AZD6244 -> MEK (n = 470)	470	Low
CYP1B1	DKMG_CENTRAL_NERVOUS_SYSTEM	0.346	central_nervous_system	PLX4720	8	PLX4720 -> RAF (n = 463)	463	Low
CYP1B1	DKMG_CENTRAL_NERVOUS_SYSTEM	0.346	central_nervous_system	RAF265	8	RAF265 -> RAF (n = 428)	428	Low
CYP1B1	DKMG_CENTRAL_NERVOUS_SYSTEM	0.346	central_nervous_system	TAE684	8	TAE684 -> ALK (n = 471)	471	Low
CYP1B1	DKMG_CENTRAL_NERVOUS_SYSTEM	0.346	central_nervous_system	TKI258	8	TKI258 -> FGFR (n = 471)	471	Low
CYP1B1	DKMG_CENTRAL_NERVOUS_SYSTEM	0.346	central_nervous_system	Erlotinib	8	Erlotinib -> EGFR (n = 470)	470	Low
CYP1B1	DMS114_LUNG	0.594	lung	AEW541	0.852	AEW541 -> IGF1R (n = 470)	470	Low
CYP1B1	DMS114_LUNG	0.594	lung	Nilotinib	6.059	Nilotinib -> ABL (n = 391)	391	Low
CYP1B1	DMS114_LUNG	0.594	lung	17-AAG	0.695	17-AAG -> HSP90 (n = 470)	470	Low
CYP1B1	DMS114_LUNG	0.594	lung	PHA-665752	8	PHA-665752 -> c-MET (n = 470)	470	Low
CYP1B1	DMS114_LUNG	0.594	lung	Lapatinib	8	Lapatinib -> EGFR (n = 471)	471	Low
CYP1B1	DMS114_LUNG	0.594	lung	Nutlin-3	8	Nutlin-3 -> MDM2 (n = 471)	471	Low
CYP1B1	DMS114_LUNG	0.594	lung	AZD0530	8	AZD0530 -> ABL (n = 471)	471	Low
CYP1B1	DMS114_LUNG	0.594	lung	PF2341066	6.144	PF2341066 -> c-MET (n = 471)	471	Low
CYP1B1	DMS114_LUNG	0.594	lung	L-685458	7.264	L-685458 -> GS (n = 458)	458	Low
CYP1B1	DMS114_LUNG	0.594	lung	ZD-6474	8	ZD-6474 -> EGFR (n = 463)	463	Low
CYP1B1	DMS114_LUNG	0.594	lung	Panobinostat	0.049	Panobinostat -> HDAC (n = 467)	467	Low
CYP1B1	DMS114_LUNG	0.594	lung	Sorafenib	7.833	Sorafenib -> RTK (n = 470)	470	Low
CYP1B1	DMS114_LUNG	0.594	lung	Topotecan	0.166	Topotecan -> TOP1 (n = 471)	471	Low
CYP1B1	DMS114_LUNG	0.594	lung	LBW242	8	LBW242 -> XIAP (n = 470)	470	Low
CYP1B1	DMS114_LUNG	0.594	lung	PD-0325901	8	PD-0325901 -> MEK (n = 471)	471	Low
CYP1B1	DMS114_LUNG	0.594	lung	PD-0332991	8	PD-0332991 -> CDK4 (n = 404)	404	Low
CYP1B1	DMS114_LUNG	0.594	lung	Paclitaxel	0.006	Paclitaxel -> TUBB1 (n = 470)	470	Low
CYP1B1	DMS114_LUNG	0.594	lung	AZD6244	8	AZD6244 -> MEK (n = 470)	470	Low
CYP1B1	DMS114_LUNG	0.594	lung	PLX4720	8	PLX4720 -> RAF (n = 463)	463	Low
CYP1B1	DMS114_LUNG	0.594	lung	RAF265	3.514	RAF265 -> RAF (n = 428)	428	Low
CYP1B1	DMS114_LUNG	0.594	lung	TAE684	0.894	TAE684 -> ALK (n = 471)	471	Low
CYP1B1	DMS114_LUNG	0.594	lung	TKI258	5.063	TKI258 -> FGFR (n = 471)	471	Low
CYP1B1	DMS114_LUNG	0.594	lung	Erlotinib	8	Erlotinib -> EGFR (n = 470)	470	Low
CYP1B1	DOHH2_HAEMATOPOIETIC_AND_LYMPHOID_TISSUE	0.168	haematopoietic_and_lymphoid_tissue	AEW541	1.221	AEW541 -> IGF1R (n = 470)	470	Low
CYP1B1	DOHH2_HAEMATOPOIETIC_AND_LYMPHOID_TISSUE	0.168	haematopoietic_and_lymphoid_tissue	Nilotinib	8	Nilotinib -> ABL (n = 391)	391	Low
CYP1B1	DOHH2_HAEMATOPOIETIC_AND_LYMPHOID_TISSUE	0.168	haematopoietic_and_lymphoid_tissue	17-AAG	0.41	17-AAG -> HSP90 (n = 470)	470	Low
CYP1B1	DOHH2_HAEMATOPOIETIC_AND_LYMPHOID_TISSUE	0.168	haematopoietic_and_lymphoid_tissue	PHA-665752	2.652	PHA-665752 -> c-MET (n = 470)	470	Low
CYP1B1	DOHH2_HAEMATOPOIETIC_AND_LYMPHOID_TISSUE	0.168	haematopoietic_and_lymphoid_tissue	Lapatinib	1.707	Lapatinib -> EGFR (n = 471)	471	Low
CYP1B1	DOHH2_HAEMATOPOIETIC_AND_LYMPHOID_TISSUE	0.168	haematopoietic_and_lymphoid_tissue	Nutlin-3	2.596	Nutlin-3 -> MDM2 (n = 471)	471	Low
CYP1B1	DOHH2_HAEMATOPOIETIC_AND_LYMPHOID_TISSUE	0.168	haematopoietic_and_lymphoid_tissue	AZD0530	8	AZD0530 -> ABL (n = 471)	471	Low
CYP1B1	DOHH2_HAEMATOPOIETIC_AND_LYMPHOID_TISSUE	0.168	haematopoietic_and_lymphoid_tissue	PF2341066	8	PF2341066 -> c-MET (n = 471)	471	Low
CYP1B1	DOHH2_HAEMATOPOIETIC_AND_LYMPHOID_TISSUE	0.168	haematopoietic_and_lymphoid_tissue	L-685458	0.624	L-685458 -> GS (n = 458)	458	Low
CYP1B1	DOHH2_HAEMATOPOIETIC_AND_LYMPHOID_TISSUE	0.168	haematopoietic_and_lymphoid_tissue	ZD-6474	3.839	ZD-6474 -> EGFR (n = 463)	463	Low
CYP1B1	DOHH2_HAEMATOPOIETIC_AND_LYMPHOID_TISSUE	0.168	haematopoietic_and_lymphoid_tissue	Panobinostat	0.014	Panobinostat -> HDAC (n = 467)	467	Low
CYP1B1	DOHH2_HAEMATOPOIETIC_AND_LYMPHOID_TISSUE	0.168	haematopoietic_and_lymphoid_tissue	Sorafenib	0.067	Sorafenib -> RTK (n = 470)	470	Low
CYP1B1	DOHH2_HAEMATOPOIETIC_AND_LYMPHOID_TISSUE	0.168	haematopoietic_and_lymphoid_tissue	Irinotecan	0.095	Irinotecan -> TOP1 (n = 298)	298	Low
CYP1B1	DOHH2_HAEMATOPOIETIC_AND_LYMPHOID_TISSUE	0.168	haematopoietic_and_lymphoid_tissue	Topotecan	0.259	Topotecan -> TOP1 (n = 471)	471	Low
CYP1B1	DOHH2_HAEMATOPOIETIC_AND_LYMPHOID_TISSUE	0.168	haematopoietic_and_lymphoid_tissue	LBW242	8	LBW242 -> XIAP (n = 470)	470	Low
CYP1B1	DOHH2_HAEMATOPOIETIC_AND_LYMPHOID_TISSUE	0.168	haematopoietic_and_lymphoid_tissue	PD-0325901	8	PD-0325901 -> MEK (n = 471)	471	Low
CYP1B1	DOHH2_HAEMATOPOIETIC_AND_LYMPHOID_TISSUE	0.168	haematopoietic_and_lymphoid_tissue	PD-0332991	4.048	PD-0332991 -> CDK4 (n = 404)	404	Low
CYP1B1	DOHH2_HAEMATOPOIETIC_AND_LYMPHOID_TISSUE	0.168	haematopoietic_and_lymphoid_tissue	Paclitaxel	0.003	Paclitaxel -> TUBB1 (n = 470)	470	Low
CYP1B1	DOHH2_HAEMATOPOIETIC_AND_LYMPHOID_TISSUE	0.168	haematopoietic_and_lymphoid_tissue	AZD6244	8	AZD6244 -> MEK (n = 470)	470	Low
CYP1B1	DOHH2_HAEMATOPOIETIC_AND_LYMPHOID_TISSUE	0.168	haematopoietic_and_lymphoid_tissue	PLX4720	8	PLX4720 -> RAF (n = 463)	463	Low
CYP1B1	DOHH2_HAEMATOPOIETIC_AND_LYMPHOID_TISSUE	0.168	haematopoietic_and_lymphoid_tissue	RAF265	1.142	RAF265 -> RAF (n = 428)	428	Low
CYP1B1	DOHH2_HAEMATOPOIETIC_AND_LYMPHOID_TISSUE	0.168	haematopoietic_and_lymphoid_tissue	TAE684	0.769	TAE684 -> ALK (n = 471)	471	Low
CYP1B1	DOHH2_HAEMATOPOIETIC_AND_LYMPHOID_TISSUE	0.168	haematopoietic_and_lymphoid_tissue	TKI258	0.84	TKI258 -> FGFR (n = 471)	471	Low
CYP1B1	DOHH2_HAEMATOPOIETIC_AND_LYMPHOID_TISSUE	0.168	haematopoietic_and_lymphoid_tissue	Erlotinib	8	Erlotinib -> EGFR (n = 470)	470	Low
CYP1B1	DU145_PROSTATE	12.415	prostate	AEW541	6.682	AEW541 -> IGF1R (n = 470)	470	High
CYP1B1	DU145_PROSTATE	12.415	prostate	Nilotinib	8	Nilotinib -> ABL (n = 391)	391	High
CYP1B1	DU145_PROSTATE	12.415	prostate	17-AAG	0.045	17-AAG -> HSP90 (n = 470)	470	High
CYP1B1	DU145_PROSTATE	12.415	prostate	PHA-665752	8	PHA-665752 -> c-MET (n = 470)	470	High
CYP1B1	DU145_PROSTATE	12.415	prostate	Lapatinib	8	Lapatinib -> EGFR (n = 471)	471	High
CYP1B1	DU145_PROSTATE	12.415	prostate	Nutlin-3	8	Nutlin-3 -> MDM2 (n = 471)	471	High
CYP1B1	DU145_PROSTATE	12.415	prostate	AZD0530	3.452	AZD0530 -> ABL (n = 471)	471	High
CYP1B1	DU145_PROSTATE	12.415	prostate	PF2341066	7.105	PF2341066 -> c-MET (n = 471)	471	High
CYP1B1	DU145_PROSTATE	12.415	prostate	L-685458	8	L-685458 -> GS (n = 458)	458	High
CYP1B1	DU145_PROSTATE	12.415	prostate	ZD-6474	2.647	ZD-6474 -> EGFR (n = 463)	463	High
CYP1B1	DU145_PROSTATE	12.415	prostate	Panobinostat	0.024	Panobinostat -> HDAC (n = 467)	467	High
CYP1B1	DU145_PROSTATE	12.415	prostate	Sorafenib	8	Sorafenib -> RTK (n = 470)	470	High
CYP1B1	DU145_PROSTATE	12.415	prostate	Irinotecan	0.198	Irinotecan -> TOP1 (n = 298)	298	High
CYP1B1	DU145_PROSTATE	12.415	prostate	Topotecan	0.41	Topotecan -> TOP1 (n = 471)	471	High
CYP1B1	DU145_PROSTATE	12.415	prostate	LBW242	8	LBW242 -> XIAP (n = 470)	470	High
CYP1B1	DU145_PROSTATE	12.415	prostate	PD-0325901	8	PD-0325901 -> MEK (n = 471)	471	High
CYP1B1	DU145_PROSTATE	12.415	prostate	PD-0332991	8	PD-0332991 -> CDK4 (n = 404)	404	High
CYP1B1	DU145_PROSTATE	12.415	prostate	Paclitaxel	0.008	Paclitaxel -> TUBB1 (n = 470)	470	High
CYP1B1	DU145_PROSTATE	12.415	prostate	AZD6244	8	AZD6244 -> MEK (n = 470)	470	High
CYP1B1	DU145_PROSTATE	12.415	prostate	PLX4720	8	PLX4720 -> RAF (n = 463)	463	High
CYP1B1	DU145_PROSTATE	12.415	prostate	RAF265	0.307	RAF265 -> RAF (n = 428)	428	High
CYP1B1	DU145_PROSTATE	12.415	prostate	TAE684	2.689	TAE684 -> ALK (n = 471)	471	High
CYP1B1	DU145_PROSTATE	12.415	prostate	TKI258	2.803	TKI258 -> FGFR (n = 471)	471	High
CYP1B1	DU145_PROSTATE	12.415	prostate	Erlotinib	5.401	Erlotinib -> EGFR (n = 470)	470	High
CYP1B1	DV90_LUNG	15.208	lung	AEW541	8	AEW541 -> IGF1R (n = 470)	470	High
CYP1B1	DV90_LUNG	15.208	lung	17-AAG	0.121	17-AAG -> HSP90 (n = 470)	470	High
CYP1B1	DV90_LUNG	15.208	lung	PHA-665752	8	PHA-665752 -> c-MET (n = 470)	470	High
CYP1B1	DV90_LUNG	15.208	lung	Lapatinib	8	Lapatinib -> EGFR (n = 471)	471	High
CYP1B1	DV90_LUNG	15.208	lung	Nutlin-3	8	Nutlin-3 -> MDM2 (n = 471)	471	High
CYP1B1	DV90_LUNG	15.208	lung	AZD0530	8	AZD0530 -> ABL (n = 471)	471	High
CYP1B1	DV90_LUNG	15.208	lung	PF2341066	8	PF2341066 -> c-MET (n = 471)	471	High
CYP1B1	DV90_LUNG	15.208	lung	L-685458	8	L-685458 -> GS (n = 458)	458	High
CYP1B1	DV90_LUNG	15.208	lung	ZD-6474	5.451	ZD-6474 -> EGFR (n = 463)	463	High
CYP1B1	DV90_LUNG	15.208	lung	Panobinostat	0.043	Panobinostat -> HDAC (n = 467)	467	High
CYP1B1	DV90_LUNG	15.208	lung	Sorafenib	8	Sorafenib -> RTK (n = 470)	470	High
CYP1B1	DV90_LUNG	15.208	lung	Topotecan	0.2	Topotecan -> TOP1 (n = 471)	471	High
CYP1B1	DV90_LUNG	15.208	lung	LBW242	0.077	LBW242 -> XIAP (n = 470)	470	High
CYP1B1	DV90_LUNG	15.208	lung	PD-0325901	0.066	PD-0325901 -> MEK (n = 471)	471	High
CYP1B1	DV90_LUNG	15.208	lung	Paclitaxel	0.008	Paclitaxel -> TUBB1 (n = 470)	470	High
CYP1B1	DV90_LUNG	15.208	lung	AZD6244	1.04	AZD6244 -> MEK (n = 470)	470	High
CYP1B1	DV90_LUNG	15.208	lung	PLX4720	8	PLX4720 -> RAF (n = 463)	463	High
CYP1B1	DV90_LUNG	15.208	lung	TAE684	1.32	TAE684 -> ALK (n = 471)	471	High
CYP1B1	DV90_LUNG	15.208	lung	TKI258	8	TKI258 -> FGFR (n = 471)	471	High
CYP1B1	DV90_LUNG	15.208	lung	Erlotinib	8	Erlotinib -> EGFR (n = 470)	470	High
CYP1B1	EB1_HAEMATOPOIETIC_AND_LYMPHOID_TISSUE	0.023	haematopoietic_and_lymphoid_tissue	AEW541	8	AEW541 -> IGF1R (n = 470)	470	Low
CYP1B1	EB1_HAEMATOPOIETIC_AND_LYMPHOID_TISSUE	0.023	haematopoietic_and_lymphoid_tissue	Nilotinib	8	Nilotinib -> ABL (n = 391)	391	Low
CYP1B1	EB1_HAEMATOPOIETIC_AND_LYMPHOID_TISSUE	0.023	haematopoietic_and_lymphoid_tissue	17-AAG	0.813	17-AAG -> HSP90 (n = 470)	470	Low
CYP1B1	EB1_HAEMATOPOIETIC_AND_LYMPHOID_TISSUE	0.023	haematopoietic_and_lymphoid_tissue	PHA-665752	8	PHA-665752 -> c-MET (n = 470)	470	Low
CYP1B1	EB1_HAEMATOPOIETIC_AND_LYMPHOID_TISSUE	0.023	haematopoietic_and_lymphoid_tissue	Lapatinib	8	Lapatinib -> EGFR (n = 471)	471	Low
CYP1B1	EB1_HAEMATOPOIETIC_AND_LYMPHOID_TISSUE	0.023	haematopoietic_and_lymphoid_tissue	Nutlin-3	8	Nutlin-3 -> MDM2 (n = 471)	471	Low
CYP1B1	EB1_HAEMATOPOIETIC_AND_LYMPHOID_TISSUE	0.023	haematopoietic_and_lymphoid_tissue	AZD0530	3.892	AZD0530 -> ABL (n = 471)	471	Low
CYP1B1	EB1_HAEMATOPOIETIC_AND_LYMPHOID_TISSUE	0.023	haematopoietic_and_lymphoid_tissue	PF2341066	8	PF2341066 -> c-MET (n = 471)	471	Low
CYP1B1	EB1_HAEMATOPOIETIC_AND_LYMPHOID_TISSUE	0.023	haematopoietic_and_lymphoid_tissue	L-685458	8	L-685458 -> GS (n = 458)	458	Low
CYP1B1	EB1_HAEMATOPOIETIC_AND_LYMPHOID_TISSUE	0.023	haematopoietic_and_lymphoid_tissue	ZD-6474	1.471	ZD-6474 -> EGFR (n = 463)	463	Low
CYP1B1	EB1_HAEMATOPOIETIC_AND_LYMPHOID_TISSUE	0.023	haematopoietic_and_lymphoid_tissue	Panobinostat	0.211	Panobinostat -> HDAC (n = 467)	467	Low
CYP1B1	EB1_HAEMATOPOIETIC_AND_LYMPHOID_TISSUE	0.023	haematopoietic_and_lymphoid_tissue	Sorafenib	8	Sorafenib -> RTK (n = 470)	470	Low
CYP1B1	EB1_HAEMATOPOIETIC_AND_LYMPHOID_TISSUE	0.023	haematopoietic_and_lymphoid_tissue	Topotecan	0.316	Topotecan -> TOP1 (n = 471)	471	Low
CYP1B1	EB1_HAEMATOPOIETIC_AND_LYMPHOID_TISSUE	0.023	haematopoietic_and_lymphoid_tissue	LBW242	8	LBW242 -> XIAP (n = 470)	470	Low
CYP1B1	EB1_HAEMATOPOIETIC_AND_LYMPHOID_TISSUE	0.023	haematopoietic_and_lymphoid_tissue	PD-0325901	8	PD-0325901 -> MEK (n = 471)	471	Low
CYP1B1	EB1_HAEMATOPOIETIC_AND_LYMPHOID_TISSUE	0.023	haematopoietic_and_lymphoid_tissue	PD-0332991	8	PD-0332991 -> CDK4 (n = 404)	404	Low
CYP1B1	EB1_HAEMATOPOIETIC_AND_LYMPHOID_TISSUE	0.023	haematopoietic_and_lymphoid_tissue	Paclitaxel	0.013	Paclitaxel -> TUBB1 (n = 470)	470	Low
CYP1B1	EB1_HAEMATOPOIETIC_AND_LYMPHOID_TISSUE	0.023	haematopoietic_and_lymphoid_tissue	AZD6244	8	AZD6244 -> MEK (n = 470)	470	Low
CYP1B1	EB1_HAEMATOPOIETIC_AND_LYMPHOID_TISSUE	0.023	haematopoietic_and_lymphoid_tissue	PLX4720	8	PLX4720 -> RAF (n = 463)	463	Low
CYP1B1	EB1_HAEMATOPOIETIC_AND_LYMPHOID_TISSUE	0.023	haematopoietic_and_lymphoid_tissue	RAF265	1.369	RAF265 -> RAF (n = 428)	428	Low
CYP1B1	EB1_HAEMATOPOIETIC_AND_LYMPHOID_TISSUE	0.023	haematopoietic_and_lymphoid_tissue	TAE684	8	TAE684 -> ALK (n = 471)	471	Low
CYP1B1	EB1_HAEMATOPOIETIC_AND_LYMPHOID_TISSUE	0.023	haematopoietic_and_lymphoid_tissue	TKI258	8	TKI258 -> FGFR (n = 471)	471	Low
CYP1B1	EB1_HAEMATOPOIETIC_AND_LYMPHOID_TISSUE	0.023	haematopoietic_and_lymphoid_tissue	Erlotinib	8	Erlotinib -> EGFR (n = 470)	470	Low
CYP1B1	EBC1_LUNG	7.479	lung	AEW541	5.164	AEW541 -> IGF1R (n = 470)	470	High
CYP1B1	EBC1_LUNG	7.479	lung	Nilotinib	8	Nilotinib -> ABL (n = 391)	391	High
CYP1B1	EBC1_LUNG	7.479	lung	17-AAG	0.019	17-AAG -> HSP90 (n = 470)	470	High
CYP1B1	EBC1_LUNG	7.479	lung	PHA-665752	0.271	PHA-665752 -> c-MET (n = 470)	470	High
CYP1B1	EBC1_LUNG	7.479	lung	Lapatinib	6.372	Lapatinib -> EGFR (n = 471)	471	High
CYP1B1	EBC1_LUNG	7.479	lung	Nutlin-3	8	Nutlin-3 -> MDM2 (n = 471)	471	High
CYP1B1	EBC1_LUNG	7.479	lung	AZD0530	4.773	AZD0530 -> ABL (n = 471)	471	High
CYP1B1	EBC1_LUNG	7.479	lung	PF2341066	0.039	PF2341066 -> c-MET (n = 471)	471	High
CYP1B1	EBC1_LUNG	7.479	lung	L-685458	8	L-685458 -> GS (n = 458)	458	High
CYP1B1	EBC1_LUNG	7.479	lung	ZD-6474	4.083	ZD-6474 -> EGFR (n = 463)	463	High
CYP1B1	EBC1_LUNG	7.479	lung	Panobinostat	0.045	Panobinostat -> HDAC (n = 467)	467	High
CYP1B1	EBC1_LUNG	7.479	lung	Sorafenib	8	Sorafenib -> RTK (n = 470)	470	High
CYP1B1	EBC1_LUNG	7.479	lung	Irinotecan	0.124	Irinotecan -> TOP1 (n = 298)	298	High
CYP1B1	EBC1_LUNG	7.479	lung	Topotecan	0.093	Topotecan -> TOP1 (n = 471)	471	High
CYP1B1	EBC1_LUNG	7.479	lung	LBW242	8	LBW242 -> XIAP (n = 470)	470	High
CYP1B1	EBC1_LUNG	7.479	lung	PD-0325901	0.046	PD-0325901 -> MEK (n = 471)	471	High
CYP1B1	EBC1_LUNG	7.479	lung	PD-0332991	8	PD-0332991 -> CDK4 (n = 404)	404	High
CYP1B1	EBC1_LUNG	7.479	lung	Paclitaxel	0.002	Paclitaxel -> TUBB1 (n = 470)	470	High
CYP1B1	EBC1_LUNG	7.479	lung	AZD6244	0.738	AZD6244 -> MEK (n = 470)	470	High
CYP1B1	EBC1_LUNG	7.479	lung	PLX4720	8	PLX4720 -> RAF (n = 463)	463	High
CYP1B1	EBC1_LUNG	7.479	lung	RAF265	8	RAF265 -> RAF (n = 428)	428	High
CYP1B1	EBC1_LUNG	7.479	lung	TAE684	2.244	TAE684 -> ALK (n = 471)	471	High
CYP1B1	EBC1_LUNG	7.479	lung	TKI258	8	TKI258 -> FGFR (n = 471)	471	High
CYP1B1	EBC1_LUNG	7.479	lung	Erlotinib	8	Erlotinib -> EGFR (n = 470)	470	High
CYP1B1	EFE184_ENDOMETRIUM	10.293	endometrium	AEW541	8	AEW541 -> IGF1R (n = 470)	470	High
CYP1B1	EFE184_ENDOMETRIUM	10.293	endometrium	Nilotinib	8	Nilotinib -> ABL (n = 391)	391	High
CYP1B1	EFE184_ENDOMETRIUM	10.293	endometrium	17-AAG	0.387	17-AAG -> HSP90 (n = 470)	470	High
CYP1B1	EFE184_ENDOMETRIUM	10.293	endometrium	PHA-665752	8	PHA-665752 -> c-MET (n = 470)	470	High
CYP1B1	EFE184_ENDOMETRIUM	10.293	endometrium	Lapatinib	8	Lapatinib -> EGFR (n = 471)	471	High
CYP1B1	EFE184_ENDOMETRIUM	10.293	endometrium	Nutlin-3	8	Nutlin-3 -> MDM2 (n = 471)	471	High
CYP1B1	EFE184_ENDOMETRIUM	10.293	endometrium	AZD0530	2.867	AZD0530 -> ABL (n = 471)	471	High
CYP1B1	EFE184_ENDOMETRIUM	10.293	endometrium	PF2341066	8	PF2341066 -> c-MET (n = 471)	471	High
CYP1B1	EFE184_ENDOMETRIUM	10.293	endometrium	L-685458	8	L-685458 -> GS (n = 458)	458	High
CYP1B1	EFE184_ENDOMETRIUM	10.293	endometrium	ZD-6474	8	ZD-6474 -> EGFR (n = 463)	463	High
CYP1B1	EFE184_ENDOMETRIUM	10.293	endometrium	Panobinostat	0.145	Panobinostat -> HDAC (n = 467)	467	High
CYP1B1	EFE184_ENDOMETRIUM	10.293	endometrium	Sorafenib	8	Sorafenib -> RTK (n = 470)	470	High
CYP1B1	EFE184_ENDOMETRIUM	10.293	endometrium	Irinotecan	0.91	Irinotecan -> TOP1 (n = 298)	298	High
CYP1B1	EFE184_ENDOMETRIUM	10.293	endometrium	Topotecan	2.294	Topotecan -> TOP1 (n = 471)	471	High
CYP1B1	EFE184_ENDOMETRIUM	10.293	endometrium	LBW242	8	LBW242 -> XIAP (n = 470)	470	High
CYP1B1	EFE184_ENDOMETRIUM	10.293	endometrium	PD-0325901	8	PD-0325901 -> MEK (n = 471)	471	High
CYP1B1	EFE184_ENDOMETRIUM	10.293	endometrium	PD-0332991	8	PD-0332991 -> CDK4 (n = 404)	404	High
CYP1B1	EFE184_ENDOMETRIUM	10.293	endometrium	Paclitaxel	8	Paclitaxel -> TUBB1 (n = 470)	470	High
CYP1B1	EFE184_ENDOMETRIUM	10.293	endometrium	AZD6244	8	AZD6244 -> MEK (n = 470)	470	High
CYP1B1	EFE184_ENDOMETRIUM	10.293	endometrium	PLX4720	8	PLX4720 -> RAF (n = 463)	463	High
CYP1B1	EFE184_ENDOMETRIUM	10.293	endometrium	RAF265	6.336	RAF265 -> RAF (n = 428)	428	High
CYP1B1	EFE184_ENDOMETRIUM	10.293	endometrium	TAE684	8	TAE684 -> ALK (n = 471)	471	High
CYP1B1	EFE184_ENDOMETRIUM	10.293	endometrium	TKI258	8	TKI258 -> FGFR (n = 471)	471	High
CYP1B1	EFE184_ENDOMETRIUM	10.293	endometrium	Erlotinib	8	Erlotinib -> EGFR (n = 470)	470	High
CYP1B1	EFM19_BREAST	17.993	breast	AEW541	8	AEW541 -> IGF1R (n = 470)	470	High
CYP1B1	EFM19_BREAST	17.993	breast	Nilotinib	8	Nilotinib -> ABL (n = 391)	391	High
CYP1B1	EFM19_BREAST	17.993	breast	17-AAG	0.058	17-AAG -> HSP90 (n = 470)	470	High
CYP1B1	EFM19_BREAST	17.993	breast	PHA-665752	7.446	PHA-665752 -> c-MET (n = 470)	470	High
CYP1B1	EFM19_BREAST	17.993	breast	Lapatinib	8	Lapatinib -> EGFR (n = 471)	471	High
CYP1B1	EFM19_BREAST	17.993	breast	Nutlin-3	8	Nutlin-3 -> MDM2 (n = 471)	471	High
CYP1B1	EFM19_BREAST	17.993	breast	AZD0530	5.353	AZD0530 -> ABL (n = 471)	471	High
CYP1B1	EFM19_BREAST	17.993	breast	PF2341066	7.653	PF2341066 -> c-MET (n = 471)	471	High
CYP1B1	EFM19_BREAST	17.993	breast	L-685458	8	L-685458 -> GS (n = 458)	458	High
CYP1B1	EFM19_BREAST	17.993	breast	ZD-6474	4.354	ZD-6474 -> EGFR (n = 463)	463	High
CYP1B1	EFM19_BREAST	17.993	breast	Panobinostat	0.028	Panobinostat -> HDAC (n = 467)	467	High
CYP1B1	EFM19_BREAST	17.993	breast	Sorafenib	8	Sorafenib -> RTK (n = 470)	470	High
CYP1B1	EFM19_BREAST	17.993	breast	Irinotecan	0.922	Irinotecan -> TOP1 (n = 298)	298	High
CYP1B1	EFM19_BREAST	17.993	breast	Topotecan	1.289	Topotecan -> TOP1 (n = 471)	471	High
CYP1B1	EFM19_BREAST	17.993	breast	LBW242	0.328	LBW242 -> XIAP (n = 470)	470	High
CYP1B1	EFM19_BREAST	17.993	breast	PD-0325901	8	PD-0325901 -> MEK (n = 471)	471	High
CYP1B1	EFM19_BREAST	17.993	breast	PD-0332991	8	PD-0332991 -> CDK4 (n = 404)	404	High
CYP1B1	EFM19_BREAST	17.993	breast	Paclitaxel	0.009	Paclitaxel -> TUBB1 (n = 470)	470	High
CYP1B1	EFM19_BREAST	17.993	breast	AZD6244	8	AZD6244 -> MEK (n = 470)	470	High
CYP1B1	EFM19_BREAST	17.993	breast	PLX4720	8	PLX4720 -> RAF (n = 463)	463	High
CYP1B1	EFM19_BREAST	17.993	breast	RAF265	2.198	RAF265 -> RAF (n = 428)	428	High
CYP1B1	EFM19_BREAST	17.993	breast	TAE684	8	TAE684 -> ALK (n = 471)	471	High
CYP1B1	EFM19_BREAST	17.993	breast	TKI258	8	TKI258 -> FGFR (n = 471)	471	High
CYP1B1	EFM19_BREAST	17.993	breast	Erlotinib	8	Erlotinib -> EGFR (n = 470)	470	High
CYP1B1	EFO21_OVARY	1.304	ovary	AEW541	8	AEW541 -> IGF1R (n = 470)	470	Low
CYP1B1	EFO21_OVARY	1.304	ovary	Nilotinib	8	Nilotinib -> ABL (n = 391)	391	Low
CYP1B1	EFO21_OVARY	1.304	ovary	17-AAG	0.289	17-AAG -> HSP90 (n = 470)	470	Low
CYP1B1	EFO21_OVARY	1.304	ovary	PHA-665752	8	PHA-665752 -> c-MET (n = 470)	470	Low
CYP1B1	EFO21_OVARY	1.304	ovary	Lapatinib	8	Lapatinib -> EGFR (n = 471)	471	Low
CYP1B1	EFO21_OVARY	1.304	ovary	Nutlin-3	8	Nutlin-3 -> MDM2 (n = 471)	471	Low
CYP1B1	EFO21_OVARY	1.304	ovary	AZD0530	8	AZD0530 -> ABL (n = 471)	471	Low
CYP1B1	EFO21_OVARY	1.304	ovary	PF2341066	8	PF2341066 -> c-MET (n = 471)	471	Low
CYP1B1	EFO21_OVARY	1.304	ovary	L-685458	8	L-685458 -> GS (n = 458)	458	Low
CYP1B1	EFO21_OVARY	1.304	ovary	ZD-6474	2.894	ZD-6474 -> EGFR (n = 463)	463	Low
CYP1B1	EFO21_OVARY	1.304	ovary	Panobinostat	0.168	Panobinostat -> HDAC (n = 467)	467	Low
CYP1B1	EFO21_OVARY	1.304	ovary	Sorafenib	4.918	Sorafenib -> RTK (n = 470)	470	Low
CYP1B1	EFO21_OVARY	1.304	ovary	Irinotecan	0.714	Irinotecan -> TOP1 (n = 298)	298	Low
CYP1B1	EFO21_OVARY	1.304	ovary	Topotecan	0.552	Topotecan -> TOP1 (n = 471)	471	Low
CYP1B1	EFO21_OVARY	1.304	ovary	LBW242	8	LBW242 -> XIAP (n = 470)	470	Low
CYP1B1	EFO21_OVARY	1.304	ovary	PD-0325901	8	PD-0325901 -> MEK (n = 471)	471	Low
CYP1B1	EFO21_OVARY	1.304	ovary	PD-0332991	8	PD-0332991 -> CDK4 (n = 404)	404	Low
CYP1B1	EFO21_OVARY	1.304	ovary	Paclitaxel	0.03	Paclitaxel -> TUBB1 (n = 470)	470	Low
CYP1B1	EFO21_OVARY	1.304	ovary	AZD6244	8	AZD6244 -> MEK (n = 470)	470	Low
CYP1B1	EFO21_OVARY	1.304	ovary	PLX4720	8	PLX4720 -> RAF (n = 463)	463	Low
CYP1B1	EFO21_OVARY	1.304	ovary	RAF265	1.678	RAF265 -> RAF (n = 428)	428	Low
CYP1B1	EFO21_OVARY	1.304	ovary	TAE684	1.474	TAE684 -> ALK (n = 471)	471	Low
CYP1B1	EFO21_OVARY	1.304	ovary	TKI258	8	TKI258 -> FGFR (n = 471)	471	Low
CYP1B1	EFO21_OVARY	1.304	ovary	Erlotinib	8	Erlotinib -> EGFR (n = 470)	470	Low
CYP1B1	EFO27_OVARY	0.37	ovary	AEW541	8	AEW541 -> IGF1R (n = 470)	470	Low
CYP1B1	EFO27_OVARY	0.37	ovary	Nilotinib	8	Nilotinib -> ABL (n = 391)	391	Low
CYP1B1	EFO27_OVARY	0.37	ovary	17-AAG	0.366	17-AAG -> HSP90 (n = 470)	470	Low
CYP1B1	EFO27_OVARY	0.37	ovary	PHA-665752	8	PHA-665752 -> c-MET (n = 470)	470	Low
CYP1B1	EFO27_OVARY	0.37	ovary	Lapatinib	8	Lapatinib -> EGFR (n = 471)	471	Low
CYP1B1	EFO27_OVARY	0.37	ovary	Nutlin-3	8	Nutlin-3 -> MDM2 (n = 471)	471	Low
CYP1B1	EFO27_OVARY	0.37	ovary	AZD0530	1.617	AZD0530 -> ABL (n = 471)	471	Low
CYP1B1	EFO27_OVARY	0.37	ovary	PF2341066	8	PF2341066 -> c-MET (n = 471)	471	Low
CYP1B1	EFO27_OVARY	0.37	ovary	L-685458	8	L-685458 -> GS (n = 458)	458	Low
CYP1B1	EFO27_OVARY	0.37	ovary	Panobinostat	0.02	Panobinostat -> HDAC (n = 467)	467	Low
CYP1B1	EFO27_OVARY	0.37	ovary	Sorafenib	8	Sorafenib -> RTK (n = 470)	470	Low
CYP1B1	EFO27_OVARY	0.37	ovary	Irinotecan	0.52	Irinotecan -> TOP1 (n = 298)	298	Low
CYP1B1	EFO27_OVARY	0.37	ovary	Topotecan	1.114	Topotecan -> TOP1 (n = 471)	471	Low
CYP1B1	EFO27_OVARY	0.37	ovary	LBW242	8	LBW242 -> XIAP (n = 470)	470	Low
CYP1B1	EFO27_OVARY	0.37	ovary	PD-0325901	8	PD-0325901 -> MEK (n = 471)	471	Low
CYP1B1	EFO27_OVARY	0.37	ovary	PD-0332991	8	PD-0332991 -> CDK4 (n = 404)	404	Low
CYP1B1	EFO27_OVARY	0.37	ovary	Paclitaxel	0.021	Paclitaxel -> TUBB1 (n = 470)	470	Low
CYP1B1	EFO27_OVARY	0.37	ovary	AZD6244	8	AZD6244 -> MEK (n = 470)	470	Low
CYP1B1	EFO27_OVARY	0.37	ovary	RAF265	0.525	RAF265 -> RAF (n = 428)	428	Low
CYP1B1	EFO27_OVARY	0.37	ovary	TAE684	8	TAE684 -> ALK (n = 471)	471	Low
CYP1B1	EFO27_OVARY	0.37	ovary	TKI258	8	TKI258 -> FGFR (n = 471)	471	Low
CYP1B1	EFO27_OVARY	0.37	ovary	Erlotinib	8	Erlotinib -> EGFR (n = 470)	470	Low
CYP1B1	EM2_HAEMATOPOIETIC_AND_LYMPHOID_TISSUE	4.499	haematopoietic_and_lymphoid_tissue	AEW541	8	AEW541 -> IGF1R (n = 470)	470	High
CYP1B1	EM2_HAEMATOPOIETIC_AND_LYMPHOID_TISSUE	4.499	haematopoietic_and_lymphoid_tissue	Nilotinib	0.008	Nilotinib -> ABL (n = 391)	391	High
CYP1B1	EM2_HAEMATOPOIETIC_AND_LYMPHOID_TISSUE	4.499	haematopoietic_and_lymphoid_tissue	17-AAG	0.13	17-AAG -> HSP90 (n = 470)	470	High
CYP1B1	EM2_HAEMATOPOIETIC_AND_LYMPHOID_TISSUE	4.499	haematopoietic_and_lymphoid_tissue	PHA-665752	6.59	PHA-665752 -> c-MET (n = 470)	470	High
CYP1B1	EM2_HAEMATOPOIETIC_AND_LYMPHOID_TISSUE	4.499	haematopoietic_and_lymphoid_tissue	Lapatinib	8	Lapatinib -> EGFR (n = 471)	471	High
CYP1B1	EM2_HAEMATOPOIETIC_AND_LYMPHOID_TISSUE	4.499	haematopoietic_and_lymphoid_tissue	Nutlin-3	8	Nutlin-3 -> MDM2 (n = 471)	471	High
CYP1B1	EM2_HAEMATOPOIETIC_AND_LYMPHOID_TISSUE	4.499	haematopoietic_and_lymphoid_tissue	AZD0530	0.21	AZD0530 -> ABL (n = 471)	471	High
CYP1B1	EM2_HAEMATOPOIETIC_AND_LYMPHOID_TISSUE	4.499	haematopoietic_and_lymphoid_tissue	PF2341066	0.769	PF2341066 -> c-MET (n = 471)	471	High
CYP1B1	EM2_HAEMATOPOIETIC_AND_LYMPHOID_TISSUE	4.499	haematopoietic_and_lymphoid_tissue	L-685458	0.352	L-685458 -> GS (n = 458)	458	High
CYP1B1	EM2_HAEMATOPOIETIC_AND_LYMPHOID_TISSUE	4.499	haematopoietic_and_lymphoid_tissue	ZD-6474	0.995	ZD-6474 -> EGFR (n = 463)	463	High
CYP1B1	EM2_HAEMATOPOIETIC_AND_LYMPHOID_TISSUE	4.499	haematopoietic_and_lymphoid_tissue	Panobinostat	0.016	Panobinostat -> HDAC (n = 467)	467	High
CYP1B1	EM2_HAEMATOPOIETIC_AND_LYMPHOID_TISSUE	4.499	haematopoietic_and_lymphoid_tissue	Sorafenib	2.949	Sorafenib -> RTK (n = 470)	470	High
CYP1B1	EM2_HAEMATOPOIETIC_AND_LYMPHOID_TISSUE	4.499	haematopoietic_and_lymphoid_tissue	Irinotecan	0.048	Irinotecan -> TOP1 (n = 298)	298	High
CYP1B1	EM2_HAEMATOPOIETIC_AND_LYMPHOID_TISSUE	4.499	haematopoietic_and_lymphoid_tissue	Topotecan	0.044	Topotecan -> TOP1 (n = 471)	471	High
CYP1B1	EM2_HAEMATOPOIETIC_AND_LYMPHOID_TISSUE	4.499	haematopoietic_and_lymphoid_tissue	LBW242	8	LBW242 -> XIAP (n = 470)	470	High
CYP1B1	EM2_HAEMATOPOIETIC_AND_LYMPHOID_TISSUE	4.499	haematopoietic_and_lymphoid_tissue	PD-0325901	0.034	PD-0325901 -> MEK (n = 471)	471	High
CYP1B1	EM2_HAEMATOPOIETIC_AND_LYMPHOID_TISSUE	4.499	haematopoietic_and_lymphoid_tissue	PD-0332991	1.934	PD-0332991 -> CDK4 (n = 404)	404	High
CYP1B1	EM2_HAEMATOPOIETIC_AND_LYMPHOID_TISSUE	4.499	haematopoietic_and_lymphoid_tissue	Paclitaxel	0.003	Paclitaxel -> TUBB1 (n = 470)	470	High
CYP1B1	EM2_HAEMATOPOIETIC_AND_LYMPHOID_TISSUE	4.499	haematopoietic_and_lymphoid_tissue	AZD6244	0.384	AZD6244 -> MEK (n = 470)	470	High
CYP1B1	EM2_HAEMATOPOIETIC_AND_LYMPHOID_TISSUE	4.499	haematopoietic_and_lymphoid_tissue	PLX4720	8	PLX4720 -> RAF (n = 463)	463	High
CYP1B1	EM2_HAEMATOPOIETIC_AND_LYMPHOID_TISSUE	4.499	haematopoietic_and_lymphoid_tissue	RAF265	0.514	RAF265 -> RAF (n = 428)	428	High
CYP1B1	EM2_HAEMATOPOIETIC_AND_LYMPHOID_TISSUE	4.499	haematopoietic_and_lymphoid_tissue	TAE684	1.351	TAE684 -> ALK (n = 471)	471	High
CYP1B1	EM2_HAEMATOPOIETIC_AND_LYMPHOID_TISSUE	4.499	haematopoietic_and_lymphoid_tissue	TKI258	2.932	TKI258 -> FGFR (n = 471)	471	High
CYP1B1	EM2_HAEMATOPOIETIC_AND_LYMPHOID_TISSUE	4.499	haematopoietic_and_lymphoid_tissue	Erlotinib	8	Erlotinib -> EGFR (n = 470)	470	High
CYP1B1	EN_ENDOMETRIUM	0.647	endometrium	AEW541	8	AEW541 -> IGF1R (n = 470)	470	Low
CYP1B1	EN_ENDOMETRIUM	0.647	endometrium	Nilotinib	8	Nilotinib -> ABL (n = 391)	391	Low
CYP1B1	EN_ENDOMETRIUM	0.647	endometrium	17-AAG	8	17-AAG -> HSP90 (n = 470)	470	Low
CYP1B1	EN_ENDOMETRIUM	0.647	endometrium	PHA-665752	8	PHA-665752 -> c-MET (n = 470)	470	Low
CYP1B1	EN_ENDOMETRIUM	0.647	endometrium	Lapatinib	8	Lapatinib -> EGFR (n = 471)	471	Low
CYP1B1	EN_ENDOMETRIUM	0.647	endometrium	Nutlin-3	8	Nutlin-3 -> MDM2 (n = 471)	471	Low
CYP1B1	EN_ENDOMETRIUM	0.647	endometrium	AZD0530	8	AZD0530 -> ABL (n = 471)	471	Low
CYP1B1	EN_ENDOMETRIUM	0.647	endometrium	PF2341066	8	PF2341066 -> c-MET (n = 471)	471	Low
CYP1B1	EN_ENDOMETRIUM	0.647	endometrium	L-685458	8	L-685458 -> GS (n = 458)	458	Low
CYP1B1	EN_ENDOMETRIUM	0.647	endometrium	ZD-6474	8	ZD-6474 -> EGFR (n = 463)	463	Low
CYP1B1	EN_ENDOMETRIUM	0.647	endometrium	Panobinostat	0.068	Panobinostat -> HDAC (n = 467)	467	Low
CYP1B1	EN_ENDOMETRIUM	0.647	endometrium	Sorafenib	8	Sorafenib -> RTK (n = 470)	470	Low
CYP1B1	EN_ENDOMETRIUM	0.647	endometrium	Irinotecan	4.784	Irinotecan -> TOP1 (n = 298)	298	Low
CYP1B1	EN_ENDOMETRIUM	0.647	endometrium	Topotecan	8	Topotecan -> TOP1 (n = 471)	471	Low
CYP1B1	EN_ENDOMETRIUM	0.647	endometrium	LBW242	8	LBW242 -> XIAP (n = 470)	470	Low
CYP1B1	EN_ENDOMETRIUM	0.647	endometrium	PD-0325901	8	PD-0325901 -> MEK (n = 471)	471	Low
CYP1B1	EN_ENDOMETRIUM	0.647	endometrium	PD-0332991	8	PD-0332991 -> CDK4 (n = 404)	404	Low
CYP1B1	EN_ENDOMETRIUM	0.647	endometrium	Paclitaxel	0.01	Paclitaxel -> TUBB1 (n = 470)	470	Low
CYP1B1	EN_ENDOMETRIUM	0.647	endometrium	AZD6244	8	AZD6244 -> MEK (n = 470)	470	Low
CYP1B1	EN_ENDOMETRIUM	0.647	endometrium	PLX4720	8	PLX4720 -> RAF (n = 463)	463	Low
CYP1B1	EN_ENDOMETRIUM	0.647	endometrium	RAF265	8	RAF265 -> RAF (n = 428)	428	Low
CYP1B1	EN_ENDOMETRIUM	0.647	endometrium	TAE684	8	TAE684 -> ALK (n = 471)	471	Low
CYP1B1	EN_ENDOMETRIUM	0.647	endometrium	TKI258	8	TKI258 -> FGFR (n = 471)	471	Low
CYP1B1	EN_ENDOMETRIUM	0.647	endometrium	Erlotinib	8	Erlotinib -> EGFR (n = 470)	470	Low
CYP1B1	ES2_OVARY	0.141	ovary	AEW541	8	AEW541 -> IGF1R (n = 470)	470	Low
CYP1B1	ES2_OVARY	0.141	ovary	17-AAG	0.7	17-AAG -> HSP90 (n = 470)	470	Low
CYP1B1	ES2_OVARY	0.141	ovary	PHA-665752	8	PHA-665752 -> c-MET (n = 470)	470	Low
CYP1B1	ES2_OVARY	0.141	ovary	Lapatinib	8	Lapatinib -> EGFR (n = 471)	471	Low
CYP1B1	ES2_OVARY	0.141	ovary	Nutlin-3	8	Nutlin-3 -> MDM2 (n = 471)	471	Low
CYP1B1	ES2_OVARY	0.141	ovary	AZD0530	8	AZD0530 -> ABL (n = 471)	471	Low
CYP1B1	ES2_OVARY	0.141	ovary	PF2341066	8	PF2341066 -> c-MET (n = 471)	471	Low
CYP1B1	ES2_OVARY	0.141	ovary	L-685458	8	L-685458 -> GS (n = 458)	458	Low
CYP1B1	ES2_OVARY	0.141	ovary	ZD-6474	8	ZD-6474 -> EGFR (n = 463)	463	Low
CYP1B1	ES2_OVARY	0.141	ovary	Panobinostat	0.043	Panobinostat -> HDAC (n = 467)	467	Low
CYP1B1	ES2_OVARY	0.141	ovary	Sorafenib	8	Sorafenib -> RTK (n = 470)	470	Low
CYP1B1	ES2_OVARY	0.141	ovary	Topotecan	0.078	Topotecan -> TOP1 (n = 471)	471	Low
CYP1B1	ES2_OVARY	0.141	ovary	LBW242	8	LBW242 -> XIAP (n = 470)	470	Low
CYP1B1	ES2_OVARY	0.141	ovary	PD-0325901	0.132	PD-0325901 -> MEK (n = 471)	471	Low
CYP1B1	ES2_OVARY	0.141	ovary	PD-0332991	8	PD-0332991 -> CDK4 (n = 404)	404	Low
CYP1B1	ES2_OVARY	0.141	ovary	Paclitaxel	0.024	Paclitaxel -> TUBB1 (n = 470)	470	Low
CYP1B1	ES2_OVARY	0.141	ovary	AZD6244	0.635	AZD6244 -> MEK (n = 470)	470	Low
CYP1B1	ES2_OVARY	0.141	ovary	PLX4720	8	PLX4720 -> RAF (n = 463)	463	Low
CYP1B1	ES2_OVARY	0.141	ovary	RAF265	1.106	RAF265 -> RAF (n = 428)	428	Low
CYP1B1	ES2_OVARY	0.141	ovary	TAE684	8	TAE684 -> ALK (n = 471)	471	Low
CYP1B1	ES2_OVARY	0.141	ovary	TKI258	8	TKI258 -> FGFR (n = 471)	471	Low
CYP1B1	ES2_OVARY	0.141	ovary	Erlotinib	8	Erlotinib -> EGFR (n = 470)	470	Low
CYP1B1	ESS1_ENDOMETRIUM	14.252	endometrium	AEW541	3.301	AEW541 -> IGF1R (n = 470)	470	High
CYP1B1	ESS1_ENDOMETRIUM	14.252	endometrium	17-AAG	0.118	17-AAG -> HSP90 (n = 470)	470	High
CYP1B1	ESS1_ENDOMETRIUM	14.252	endometrium	PHA-665752	8	PHA-665752 -> c-MET (n = 470)	470	High
CYP1B1	ESS1_ENDOMETRIUM	14.252	endometrium	Lapatinib	4.374	Lapatinib -> EGFR (n = 471)	471	High
CYP1B1	ESS1_ENDOMETRIUM	14.252	endometrium	Nutlin-3	8	Nutlin-3 -> MDM2 (n = 471)	471	High
CYP1B1	ESS1_ENDOMETRIUM	14.252	endometrium	AZD0530	8	AZD0530 -> ABL (n = 471)	471	High
CYP1B1	ESS1_ENDOMETRIUM	14.252	endometrium	PF2341066	8	PF2341066 -> c-MET (n = 471)	471	High
CYP1B1	ESS1_ENDOMETRIUM	14.252	endometrium	ZD-6474	8	ZD-6474 -> EGFR (n = 463)	463	High
CYP1B1	ESS1_ENDOMETRIUM	14.252	endometrium	Panobinostat	0.05	Panobinostat -> HDAC (n = 467)	467	High
CYP1B1	ESS1_ENDOMETRIUM	14.252	endometrium	Sorafenib	8	Sorafenib -> RTK (n = 470)	470	High
CYP1B1	ESS1_ENDOMETRIUM	14.252	endometrium	Topotecan	0.012	Topotecan -> TOP1 (n = 471)	471	High
CYP1B1	ESS1_ENDOMETRIUM	14.252	endometrium	LBW242	0.1	LBW242 -> XIAP (n = 470)	470	High
CYP1B1	ESS1_ENDOMETRIUM	14.252	endometrium	PD-0325901	8	PD-0325901 -> MEK (n = 471)	471	High
CYP1B1	ESS1_ENDOMETRIUM	14.252	endometrium	Paclitaxel	0.008	Paclitaxel -> TUBB1 (n = 470)	470	High
CYP1B1	ESS1_ENDOMETRIUM	14.252	endometrium	AZD6244	8	AZD6244 -> MEK (n = 470)	470	High
CYP1B1	ESS1_ENDOMETRIUM	14.252	endometrium	PLX4720	8	PLX4720 -> RAF (n = 463)	463	High
CYP1B1	ESS1_ENDOMETRIUM	14.252	endometrium	TAE684	2.685	TAE684 -> ALK (n = 471)	471	High
CYP1B1	ESS1_ENDOMETRIUM	14.252	endometrium	TKI258	1.986	TKI258 -> FGFR (n = 471)	471	High
CYP1B1	ESS1_ENDOMETRIUM	14.252	endometrium	Erlotinib	8	Erlotinib -> EGFR (n = 470)	470	High
CYP1B1	F36P_HAEMATOPOIETIC_AND_LYMPHOID_TISSUE	0.062	haematopoietic_and_lymphoid_tissue	AEW541	0.307	AEW541 -> IGF1R (n = 470)	470	Low
CYP1B1	F36P_HAEMATOPOIETIC_AND_LYMPHOID_TISSUE	0.062	haematopoietic_and_lymphoid_tissue	Nilotinib	6.25	Nilotinib -> ABL (n = 391)	391	Low
CYP1B1	F36P_HAEMATOPOIETIC_AND_LYMPHOID_TISSUE	0.062	haematopoietic_and_lymphoid_tissue	17-AAG	0.435	17-AAG -> HSP90 (n = 470)	470	Low
CYP1B1	F36P_HAEMATOPOIETIC_AND_LYMPHOID_TISSUE	0.062	haematopoietic_and_lymphoid_tissue	PHA-665752	8	PHA-665752 -> c-MET (n = 470)	470	Low
CYP1B1	F36P_HAEMATOPOIETIC_AND_LYMPHOID_TISSUE	0.062	haematopoietic_and_lymphoid_tissue	Lapatinib	8	Lapatinib -> EGFR (n = 471)	471	Low
CYP1B1	F36P_HAEMATOPOIETIC_AND_LYMPHOID_TISSUE	0.062	haematopoietic_and_lymphoid_tissue	Nutlin-3	8	Nutlin-3 -> MDM2 (n = 471)	471	Low
CYP1B1	F36P_HAEMATOPOIETIC_AND_LYMPHOID_TISSUE	0.062	haematopoietic_and_lymphoid_tissue	AZD0530	8	AZD0530 -> ABL (n = 471)	471	Low
CYP1B1	F36P_HAEMATOPOIETIC_AND_LYMPHOID_TISSUE	0.062	haematopoietic_and_lymphoid_tissue	PF2341066	3.151	PF2341066 -> c-MET (n = 471)	471	Low
CYP1B1	F36P_HAEMATOPOIETIC_AND_LYMPHOID_TISSUE	0.062	haematopoietic_and_lymphoid_tissue	L-685458	0.213	L-685458 -> GS (n = 458)	458	Low
CYP1B1	F36P_HAEMATOPOIETIC_AND_LYMPHOID_TISSUE	0.062	haematopoietic_and_lymphoid_tissue	ZD-6474	8	ZD-6474 -> EGFR (n = 463)	463	Low
CYP1B1	F36P_HAEMATOPOIETIC_AND_LYMPHOID_TISSUE	0.062	haematopoietic_and_lymphoid_tissue	Panobinostat	0.004	Panobinostat -> HDAC (n = 467)	467	Low
CYP1B1	F36P_HAEMATOPOIETIC_AND_LYMPHOID_TISSUE	0.062	haematopoietic_and_lymphoid_tissue	Sorafenib	0.246	Sorafenib -> RTK (n = 470)	470	Low
CYP1B1	F36P_HAEMATOPOIETIC_AND_LYMPHOID_TISSUE	0.062	haematopoietic_and_lymphoid_tissue	Irinotecan	0.559	Irinotecan -> TOP1 (n = 298)	298	Low
CYP1B1	F36P_HAEMATOPOIETIC_AND_LYMPHOID_TISSUE	0.062	haematopoietic_and_lymphoid_tissue	Topotecan	2.811	Topotecan -> TOP1 (n = 471)	471	Low
CYP1B1	F36P_HAEMATOPOIETIC_AND_LYMPHOID_TISSUE	0.062	haematopoietic_and_lymphoid_tissue	LBW242	6.849	LBW242 -> XIAP (n = 470)	470	Low
CYP1B1	F36P_HAEMATOPOIETIC_AND_LYMPHOID_TISSUE	0.062	haematopoietic_and_lymphoid_tissue	PD-0325901	0.102	PD-0325901 -> MEK (n = 471)	471	Low
CYP1B1	F36P_HAEMATOPOIETIC_AND_LYMPHOID_TISSUE	0.062	haematopoietic_and_lymphoid_tissue	PD-0332991	8	PD-0332991 -> CDK4 (n = 404)	404	Low
CYP1B1	F36P_HAEMATOPOIETIC_AND_LYMPHOID_TISSUE	0.062	haematopoietic_and_lymphoid_tissue	Paclitaxel	0.002	Paclitaxel -> TUBB1 (n = 470)	470	Low
CYP1B1	F36P_HAEMATOPOIETIC_AND_LYMPHOID_TISSUE	0.062	haematopoietic_and_lymphoid_tissue	AZD6244	0.117	AZD6244 -> MEK (n = 470)	470	Low
CYP1B1	F36P_HAEMATOPOIETIC_AND_LYMPHOID_TISSUE	0.062	haematopoietic_and_lymphoid_tissue	PLX4720	8	PLX4720 -> RAF (n = 463)	463	Low
CYP1B1	F36P_HAEMATOPOIETIC_AND_LYMPHOID_TISSUE	0.062	haematopoietic_and_lymphoid_tissue	RAF265	0.083	RAF265 -> RAF (n = 428)	428	Low
CYP1B1	F36P_HAEMATOPOIETIC_AND_LYMPHOID_TISSUE	0.062	haematopoietic_and_lymphoid_tissue	TAE684	0.419	TAE684 -> ALK (n = 471)	471	Low
CYP1B1	F36P_HAEMATOPOIETIC_AND_LYMPHOID_TISSUE	0.062	haematopoietic_and_lymphoid_tissue	TKI258	0.949	TKI258 -> FGFR (n = 471)	471	Low
CYP1B1	F36P_HAEMATOPOIETIC_AND_LYMPHOID_TISSUE	0.062	haematopoietic_and_lymphoid_tissue	Erlotinib	8	Erlotinib -> EGFR (n = 470)	470	Low
CYP1B1	FADU_UPPER_AERODIGESTIVE_TRACT	1.791	upper_aerodigestive_tract	AEW541	8	AEW541 -> IGF1R (n = 470)	470	Low
CYP1B1	FADU_UPPER_AERODIGESTIVE_TRACT	1.791	upper_aerodigestive_tract	Nilotinib	5.613	Nilotinib -> ABL (n = 391)	391	Low
CYP1B1	FADU_UPPER_AERODIGESTIVE_TRACT	1.791	upper_aerodigestive_tract	17-AAG	0.019	17-AAG -> HSP90 (n = 470)	470	Low
CYP1B1	FADU_UPPER_AERODIGESTIVE_TRACT	1.791	upper_aerodigestive_tract	PHA-665752	8	PHA-665752 -> c-MET (n = 470)	470	Low
CYP1B1	FADU_UPPER_AERODIGESTIVE_TRACT	1.791	upper_aerodigestive_tract	Lapatinib	0.823	Lapatinib -> EGFR (n = 471)	471	Low
CYP1B1	FADU_UPPER_AERODIGESTIVE_TRACT	1.791	upper_aerodigestive_tract	Nutlin-3	8	Nutlin-3 -> MDM2 (n = 471)	471	Low
CYP1B1	FADU_UPPER_AERODIGESTIVE_TRACT	1.791	upper_aerodigestive_tract	AZD0530	2.281	AZD0530 -> ABL (n = 471)	471	Low
CYP1B1	FADU_UPPER_AERODIGESTIVE_TRACT	1.791	upper_aerodigestive_tract	PF2341066	8	PF2341066 -> c-MET (n = 471)	471	Low
CYP1B1	FADU_UPPER_AERODIGESTIVE_TRACT	1.791	upper_aerodigestive_tract	L-685458	8	L-685458 -> GS (n = 458)	458	Low
CYP1B1	FADU_UPPER_AERODIGESTIVE_TRACT	1.791	upper_aerodigestive_tract	ZD-6474	1.45	ZD-6474 -> EGFR (n = 463)	463	Low
CYP1B1	FADU_UPPER_AERODIGESTIVE_TRACT	1.791	upper_aerodigestive_tract	Panobinostat	0.074	Panobinostat -> HDAC (n = 467)	467	Low
CYP1B1	FADU_UPPER_AERODIGESTIVE_TRACT	1.791	upper_aerodigestive_tract	Sorafenib	8	Sorafenib -> RTK (n = 470)	470	Low
CYP1B1	FADU_UPPER_AERODIGESTIVE_TRACT	1.791	upper_aerodigestive_tract	Topotecan	0.286	Topotecan -> TOP1 (n = 471)	471	Low
CYP1B1	FADU_UPPER_AERODIGESTIVE_TRACT	1.791	upper_aerodigestive_tract	LBW242	8	LBW242 -> XIAP (n = 470)	470	Low
CYP1B1	FADU_UPPER_AERODIGESTIVE_TRACT	1.791	upper_aerodigestive_tract	PD-0325901	2.066	PD-0325901 -> MEK (n = 471)	471	Low
CYP1B1	FADU_UPPER_AERODIGESTIVE_TRACT	1.791	upper_aerodigestive_tract	PD-0332991	8	PD-0332991 -> CDK4 (n = 404)	404	Low
CYP1B1	FADU_UPPER_AERODIGESTIVE_TRACT	1.791	upper_aerodigestive_tract	Paclitaxel	0.008	Paclitaxel -> TUBB1 (n = 470)	470	Low
CYP1B1	FADU_UPPER_AERODIGESTIVE_TRACT	1.791	upper_aerodigestive_tract	AZD6244	8	AZD6244 -> MEK (n = 470)	470	Low
CYP1B1	FADU_UPPER_AERODIGESTIVE_TRACT	1.791	upper_aerodigestive_tract	PLX4720	8	PLX4720 -> RAF (n = 463)	463	Low
CYP1B1	FADU_UPPER_AERODIGESTIVE_TRACT	1.791	upper_aerodigestive_tract	RAF265	1.429	RAF265 -> RAF (n = 428)	428	Low
CYP1B1	FADU_UPPER_AERODIGESTIVE_TRACT	1.791	upper_aerodigestive_tract	TAE684	5.833	TAE684 -> ALK (n = 471)	471	Low
CYP1B1	FADU_UPPER_AERODIGESTIVE_TRACT	1.791	upper_aerodigestive_tract	TKI258	3.073	TKI258 -> FGFR (n = 471)	471	Low
CYP1B1	FADU_UPPER_AERODIGESTIVE_TRACT	1.791	upper_aerodigestive_tract	Erlotinib	1.641	Erlotinib -> EGFR (n = 470)	470	Low
CYP1B1	FU97_STOMACH	0.084	stomach	AEW541	3.99	AEW541 -> IGF1R (n = 470)	470	Low
CYP1B1	FU97_STOMACH	0.084	stomach	17-AAG	0.063	17-AAG -> HSP90 (n = 470)	470	Low
CYP1B1	FU97_STOMACH	0.084	stomach	PHA-665752	8	PHA-665752 -> c-MET (n = 470)	470	Low
CYP1B1	FU97_STOMACH	0.084	stomach	Lapatinib	8	Lapatinib -> EGFR (n = 471)	471	Low
CYP1B1	FU97_STOMACH	0.084	stomach	Nutlin-3	8	Nutlin-3 -> MDM2 (n = 471)	471	Low
CYP1B1	FU97_STOMACH	0.084	stomach	AZD0530	4.634	AZD0530 -> ABL (n = 471)	471	Low
CYP1B1	FU97_STOMACH	0.084	stomach	PF2341066	8	PF2341066 -> c-MET (n = 471)	471	Low
CYP1B1	FU97_STOMACH	0.084	stomach	L-685458	8	L-685458 -> GS (n = 458)	458	Low
CYP1B1	FU97_STOMACH	0.084	stomach	ZD-6474	2.125	ZD-6474 -> EGFR (n = 463)	463	Low
CYP1B1	FU97_STOMACH	0.084	stomach	Panobinostat	0.02	Panobinostat -> HDAC (n = 467)	467	Low
CYP1B1	FU97_STOMACH	0.084	stomach	Sorafenib	8	Sorafenib -> RTK (n = 470)	470	Low
CYP1B1	FU97_STOMACH	0.084	stomach	Topotecan	3.707	Topotecan -> TOP1 (n = 471)	471	Low
CYP1B1	FU97_STOMACH	0.084	stomach	LBW242	8	LBW242 -> XIAP (n = 470)	470	Low
CYP1B1	FU97_STOMACH	0.084	stomach	PD-0325901	0.362	PD-0325901 -> MEK (n = 471)	471	Low
CYP1B1	FU97_STOMACH	0.084	stomach	Paclitaxel	0.014	Paclitaxel -> TUBB1 (n = 470)	470	Low
CYP1B1	FU97_STOMACH	0.084	stomach	AZD6244	4.366	AZD6244 -> MEK (n = 470)	470	Low
CYP1B1	FU97_STOMACH	0.084	stomach	PLX4720	8	PLX4720 -> RAF (n = 463)	463	Low
CYP1B1	FU97_STOMACH	0.084	stomach	RAF265	1.54	RAF265 -> RAF (n = 428)	428	Low
CYP1B1	FU97_STOMACH	0.084	stomach	TAE684	2.85	TAE684 -> ALK (n = 471)	471	Low
CYP1B1	FU97_STOMACH	0.084	stomach	TKI258	1.533	TKI258 -> FGFR (n = 471)	471	Low
CYP1B1	FU97_STOMACH	0.084	stomach	Erlotinib	8	Erlotinib -> EGFR (n = 470)	470	Low
CYP1B1	FUOV1_OVARY	34.081	ovary	AEW541	1.315	AEW541 -> IGF1R (n = 470)	470	High
CYP1B1	FUOV1_OVARY	34.081	ovary	Nilotinib	8	Nilotinib -> ABL (n = 391)	391	High
CYP1B1	FUOV1_OVARY	34.081	ovary	17-AAG	0.373	17-AAG -> HSP90 (n = 470)	470	High
CYP1B1	FUOV1_OVARY	34.081	ovary	PHA-665752	8	PHA-665752 -> c-MET (n = 470)	470	High
CYP1B1	FUOV1_OVARY	34.081	ovary	Lapatinib	8	Lapatinib -> EGFR (n = 471)	471	High
CYP1B1	FUOV1_OVARY	34.081	ovary	Nutlin-3	8	Nutlin-3 -> MDM2 (n = 471)	471	High
CYP1B1	FUOV1_OVARY	34.081	ovary	AZD0530	8	AZD0530 -> ABL (n = 471)	471	High
CYP1B1	FUOV1_OVARY	34.081	ovary	PF2341066	8	PF2341066 -> c-MET (n = 471)	471	High
CYP1B1	FUOV1_OVARY	34.081	ovary	L-685458	8	L-685458 -> GS (n = 458)	458	High
CYP1B1	FUOV1_OVARY	34.081	ovary	ZD-6474	2.413	ZD-6474 -> EGFR (n = 463)	463	High
CYP1B1	FUOV1_OVARY	34.081	ovary	Panobinostat	0.041	Panobinostat -> HDAC (n = 467)	467	High
CYP1B1	FUOV1_OVARY	34.081	ovary	Sorafenib	5.111	Sorafenib -> RTK (n = 470)	470	High
CYP1B1	FUOV1_OVARY	34.081	ovary	Irinotecan	0.314	Irinotecan -> TOP1 (n = 298)	298	High
CYP1B1	FUOV1_OVARY	34.081	ovary	Topotecan	2.944	Topotecan -> TOP1 (n = 471)	471	High
CYP1B1	FUOV1_OVARY	34.081	ovary	LBW242	8	LBW242 -> XIAP (n = 470)	470	High
CYP1B1	FUOV1_OVARY	34.081	ovary	PD-0325901	3.075	PD-0325901 -> MEK (n = 471)	471	High
CYP1B1	FUOV1_OVARY	34.081	ovary	PD-0332991	8	PD-0332991 -> CDK4 (n = 404)	404	High
CYP1B1	FUOV1_OVARY	34.081	ovary	Paclitaxel	0.009	Paclitaxel -> TUBB1 (n = 470)	470	High
CYP1B1	FUOV1_OVARY	34.081	ovary	AZD6244	8	AZD6244 -> MEK (n = 470)	470	High
CYP1B1	FUOV1_OVARY	34.081	ovary	PLX4720	8	PLX4720 -> RAF (n = 463)	463	High
CYP1B1	FUOV1_OVARY	34.081	ovary	RAF265	3.84	RAF265 -> RAF (n = 428)	428	High
CYP1B1	FUOV1_OVARY	34.081	ovary	TAE684	2.287	TAE684 -> ALK (n = 471)	471	High
CYP1B1	FUOV1_OVARY	34.081	ovary	TKI258	8	TKI258 -> FGFR (n = 471)	471	High
CYP1B1	FUOV1_OVARY	34.081	ovary	Erlotinib	8	Erlotinib -> EGFR (n = 470)	470	High
CYP1B1	G361_SKIN	0.052	skin	AEW541	3.612	AEW541 -> IGF1R (n = 470)	470	Low
CYP1B1	G361_SKIN	0.052	skin	Nilotinib	8	Nilotinib -> ABL (n = 391)	391	Low
CYP1B1	G361_SKIN	0.052	skin	17-AAG	0.089	17-AAG -> HSP90 (n = 470)	470	Low
CYP1B1	G361_SKIN	0.052	skin	PHA-665752	5.692	PHA-665752 -> c-MET (n = 470)	470	Low
CYP1B1	G361_SKIN	0.052	skin	Lapatinib	3.048	Lapatinib -> EGFR (n = 471)	471	Low
CYP1B1	G361_SKIN	0.052	skin	Nutlin-3	8	Nutlin-3 -> MDM2 (n = 471)	471	Low
CYP1B1	G361_SKIN	0.052	skin	AZD0530	6.915	AZD0530 -> ABL (n = 471)	471	Low
CYP1B1	G361_SKIN	0.052	skin	PF2341066	4.238	PF2341066 -> c-MET (n = 471)	471	Low
CYP1B1	G361_SKIN	0.052	skin	L-685458	8	L-685458 -> GS (n = 458)	458	Low
CYP1B1	G361_SKIN	0.052	skin	ZD-6474	5.999	ZD-6474 -> EGFR (n = 463)	463	Low
CYP1B1	G361_SKIN	0.052	skin	Panobinostat	0.021	Panobinostat -> HDAC (n = 467)	467	Low
CYP1B1	G361_SKIN	0.052	skin	Sorafenib	4.969	Sorafenib -> RTK (n = 470)	470	Low
CYP1B1	G361_SKIN	0.052	skin	Irinotecan	0.223	Irinotecan -> TOP1 (n = 298)	298	Low
CYP1B1	G361_SKIN	0.052	skin	Topotecan	0.448	Topotecan -> TOP1 (n = 471)	471	Low
CYP1B1	G361_SKIN	0.052	skin	LBW242	8	LBW242 -> XIAP (n = 470)	470	Low
CYP1B1	G361_SKIN	0.052	skin	PD-0325901	0.024	PD-0325901 -> MEK (n = 471)	471	Low
CYP1B1	G361_SKIN	0.052	skin	PD-0332991	8	PD-0332991 -> CDK4 (n = 404)	404	Low
CYP1B1	G361_SKIN	0.052	skin	Paclitaxel	0.006	Paclitaxel -> TUBB1 (n = 470)	470	Low
CYP1B1	G361_SKIN	0.052	skin	AZD6244	0.419	AZD6244 -> MEK (n = 470)	470	Low
CYP1B1	G361_SKIN	0.052	skin	PLX4720	1.287	PLX4720 -> RAF (n = 463)	463	Low
CYP1B1	G361_SKIN	0.052	skin	RAF265	0.565	RAF265 -> RAF (n = 428)	428	Low
CYP1B1	G361_SKIN	0.052	skin	TAE684	4.944	TAE684 -> ALK (n = 471)	471	Low
CYP1B1	G361_SKIN	0.052	skin	TKI258	2.604	TKI258 -> FGFR (n = 471)	471	Low
CYP1B1	G361_SKIN	0.052	skin	Erlotinib	4.411	Erlotinib -> EGFR (n = 470)	470	Low
CYP1B1	G401_SOFT_TISSUE	0.051	soft_tissue	AEW541	1.411	AEW541 -> IGF1R (n = 470)	470	Low
CYP1B1	G401_SOFT_TISSUE	0.051	soft_tissue	Nilotinib	8	Nilotinib -> ABL (n = 391)	391	Low
CYP1B1	G401_SOFT_TISSUE	0.051	soft_tissue	17-AAG	0.085	17-AAG -> HSP90 (n = 470)	470	Low
CYP1B1	G401_SOFT_TISSUE	0.051	soft_tissue	PHA-665752	8	PHA-665752 -> c-MET (n = 470)	470	Low
CYP1B1	G401_SOFT_TISSUE	0.051	soft_tissue	Lapatinib	8	Lapatinib -> EGFR (n = 471)	471	Low
CYP1B1	G401_SOFT_TISSUE	0.051	soft_tissue	Nutlin-3	5.311	Nutlin-3 -> MDM2 (n = 471)	471	Low
CYP1B1	G401_SOFT_TISSUE	0.051	soft_tissue	AZD0530	8	AZD0530 -> ABL (n = 471)	471	Low
CYP1B1	G401_SOFT_TISSUE	0.051	soft_tissue	PF2341066	7.282	PF2341066 -> c-MET (n = 471)	471	Low
CYP1B1	G401_SOFT_TISSUE	0.051	soft_tissue	L-685458	6.945	L-685458 -> GS (n = 458)	458	Low
CYP1B1	G401_SOFT_TISSUE	0.051	soft_tissue	ZD-6474	5.849	ZD-6474 -> EGFR (n = 463)	463	Low
CYP1B1	G401_SOFT_TISSUE	0.051	soft_tissue	Panobinostat	0.013	Panobinostat -> HDAC (n = 467)	467	Low
CYP1B1	G401_SOFT_TISSUE	0.051	soft_tissue	Sorafenib	3.705	Sorafenib -> RTK (n = 470)	470	Low
CYP1B1	G401_SOFT_TISSUE	0.051	soft_tissue	Irinotecan	0.084	Irinotecan -> TOP1 (n = 298)	298	Low
CYP1B1	G401_SOFT_TISSUE	0.051	soft_tissue	Topotecan	0.181	Topotecan -> TOP1 (n = 471)	471	Low
CYP1B1	G401_SOFT_TISSUE	0.051	soft_tissue	LBW242	8	LBW242 -> XIAP (n = 470)	470	Low
CYP1B1	G401_SOFT_TISSUE	0.051	soft_tissue	PD-0325901	2.884	PD-0325901 -> MEK (n = 471)	471	Low
CYP1B1	G401_SOFT_TISSUE	0.051	soft_tissue	PD-0332991	8	PD-0332991 -> CDK4 (n = 404)	404	Low
CYP1B1	G401_SOFT_TISSUE	0.051	soft_tissue	Paclitaxel	0.005	Paclitaxel -> TUBB1 (n = 470)	470	Low
CYP1B1	G401_SOFT_TISSUE	0.051	soft_tissue	AZD6244	8	AZD6244 -> MEK (n = 470)	470	Low
CYP1B1	G401_SOFT_TISSUE	0.051	soft_tissue	PLX4720	8	PLX4720 -> RAF (n = 463)	463	Low
CYP1B1	G401_SOFT_TISSUE	0.051	soft_tissue	RAF265	1.351	RAF265 -> RAF (n = 428)	428	Low
CYP1B1	G401_SOFT_TISSUE	0.051	soft_tissue	TAE684	1.473	TAE684 -> ALK (n = 471)	471	Low
CYP1B1	G401_SOFT_TISSUE	0.051	soft_tissue	TKI258	2.469	TKI258 -> FGFR (n = 471)	471	Low
CYP1B1	G401_SOFT_TISSUE	0.051	soft_tissue	Erlotinib	8	Erlotinib -> EGFR (n = 470)	470	Low
CYP1B1	G402_SOFT_TISSUE	1.803	soft_tissue	AEW541	8	AEW541 -> IGF1R (n = 470)	470	Low
CYP1B1	G402_SOFT_TISSUE	1.803	soft_tissue	17-AAG	0.073	17-AAG -> HSP90 (n = 470)	470	Low
CYP1B1	G402_SOFT_TISSUE	1.803	soft_tissue	PHA-665752	8	PHA-665752 -> c-MET (n = 470)	470	Low
CYP1B1	G402_SOFT_TISSUE	1.803	soft_tissue	Lapatinib	8	Lapatinib -> EGFR (n = 471)	471	Low
CYP1B1	G402_SOFT_TISSUE	1.803	soft_tissue	Nutlin-3	8	Nutlin-3 -> MDM2 (n = 471)	471	Low
CYP1B1	G402_SOFT_TISSUE	1.803	soft_tissue	AZD0530	3.65	AZD0530 -> ABL (n = 471)	471	Low
CYP1B1	G402_SOFT_TISSUE	1.803	soft_tissue	PF2341066	7.054	PF2341066 -> c-MET (n = 471)	471	Low
CYP1B1	G402_SOFT_TISSUE	1.803	soft_tissue	L-685458	8	L-685458 -> GS (n = 458)	458	Low
CYP1B1	G402_SOFT_TISSUE	1.803	soft_tissue	ZD-6474	7.075	ZD-6474 -> EGFR (n = 463)	463	Low
CYP1B1	G402_SOFT_TISSUE	1.803	soft_tissue	Panobinostat	0.112	Panobinostat -> HDAC (n = 467)	467	Low
CYP1B1	G402_SOFT_TISSUE	1.803	soft_tissue	Sorafenib	1.492	Sorafenib -> RTK (n = 470)	470	Low
CYP1B1	G402_SOFT_TISSUE	1.803	soft_tissue	Topotecan	0.068	Topotecan -> TOP1 (n = 471)	471	Low
CYP1B1	G402_SOFT_TISSUE	1.803	soft_tissue	LBW242	8	LBW242 -> XIAP (n = 470)	470	Low
CYP1B1	G402_SOFT_TISSUE	1.803	soft_tissue	PD-0325901	8	PD-0325901 -> MEK (n = 471)	471	Low
CYP1B1	G402_SOFT_TISSUE	1.803	soft_tissue	Paclitaxel	0.003	Paclitaxel -> TUBB1 (n = 470)	470	Low
CYP1B1	G402_SOFT_TISSUE	1.803	soft_tissue	AZD6244	8	AZD6244 -> MEK (n = 470)	470	Low
CYP1B1	G402_SOFT_TISSUE	1.803	soft_tissue	PLX4720	8	PLX4720 -> RAF (n = 463)	463	Low
CYP1B1	G402_SOFT_TISSUE	1.803	soft_tissue	RAF265	1.358	RAF265 -> RAF (n = 428)	428	Low
CYP1B1	G402_SOFT_TISSUE	1.803	soft_tissue	TAE684	8	TAE684 -> ALK (n = 471)	471	Low
CYP1B1	G402_SOFT_TISSUE	1.803	soft_tissue	TKI258	2.271	TKI258 -> FGFR (n = 471)	471	Low
CYP1B1	G402_SOFT_TISSUE	1.803	soft_tissue	Erlotinib	8	Erlotinib -> EGFR (n = 470)	470	Low
CYP1B1	GAMG_CENTRAL_NERVOUS_SYSTEM	3.41	central_nervous_system	AEW541	8	AEW541 -> IGF1R (n = 470)	470	High
CYP1B1	GAMG_CENTRAL_NERVOUS_SYSTEM	3.41	central_nervous_system	17-AAG	0.109	17-AAG -> HSP90 (n = 470)	470	High
CYP1B1	GAMG_CENTRAL_NERVOUS_SYSTEM	3.41	central_nervous_system	PHA-665752	8	PHA-665752 -> c-MET (n = 470)	470	High
CYP1B1	GAMG_CENTRAL_NERVOUS_SYSTEM	3.41	central_nervous_system	Lapatinib	8	Lapatinib -> EGFR (n = 471)	471	High
CYP1B1	GAMG_CENTRAL_NERVOUS_SYSTEM	3.41	central_nervous_system	Nutlin-3	8	Nutlin-3 -> MDM2 (n = 471)	471	High
CYP1B1	GAMG_CENTRAL_NERVOUS_SYSTEM	3.41	central_nervous_system	AZD0530	8	AZD0530 -> ABL (n = 471)	471	High
CYP1B1	GAMG_CENTRAL_NERVOUS_SYSTEM	3.41	central_nervous_system	PF2341066	8	PF2341066 -> c-MET (n = 471)	471	High
CYP1B1	GAMG_CENTRAL_NERVOUS_SYSTEM	3.41	central_nervous_system	L-685458	8	L-685458 -> GS (n = 458)	458	High
CYP1B1	GAMG_CENTRAL_NERVOUS_SYSTEM	3.41	central_nervous_system	ZD-6474	8	ZD-6474 -> EGFR (n = 463)	463	High
CYP1B1	GAMG_CENTRAL_NERVOUS_SYSTEM	3.41	central_nervous_system	Panobinostat	0.139	Panobinostat -> HDAC (n = 467)	467	High
CYP1B1	GAMG_CENTRAL_NERVOUS_SYSTEM	3.41	central_nervous_system	Sorafenib	8	Sorafenib -> RTK (n = 470)	470	High
CYP1B1	GAMG_CENTRAL_NERVOUS_SYSTEM	3.41	central_nervous_system	Topotecan	2.934	Topotecan -> TOP1 (n = 471)	471	High
CYP1B1	GAMG_CENTRAL_NERVOUS_SYSTEM	3.41	central_nervous_system	LBW242	8	LBW242 -> XIAP (n = 470)	470	High
CYP1B1	GAMG_CENTRAL_NERVOUS_SYSTEM	3.41	central_nervous_system	PD-0325901	8	PD-0325901 -> MEK (n = 471)	471	High
CYP1B1	GAMG_CENTRAL_NERVOUS_SYSTEM	3.41	central_nervous_system	Paclitaxel	0.017	Paclitaxel -> TUBB1 (n = 470)	470	High
CYP1B1	GAMG_CENTRAL_NERVOUS_SYSTEM	3.41	central_nervous_system	AZD6244	8	AZD6244 -> MEK (n = 470)	470	High
CYP1B1	GAMG_CENTRAL_NERVOUS_SYSTEM	3.41	central_nervous_system	PLX4720	8	PLX4720 -> RAF (n = 463)	463	High
CYP1B1	GAMG_CENTRAL_NERVOUS_SYSTEM	3.41	central_nervous_system	TAE684	8	TAE684 -> ALK (n = 471)	471	High
CYP1B1	GAMG_CENTRAL_NERVOUS_SYSTEM	3.41	central_nervous_system	TKI258	8	TKI258 -> FGFR (n = 471)	471	High
CYP1B1	GAMG_CENTRAL_NERVOUS_SYSTEM	3.41	central_nervous_system	Erlotinib	8	Erlotinib -> EGFR (n = 470)	470	High
CYP1B1	GB1_CENTRAL_NERVOUS_SYSTEM	0.693	central_nervous_system	AEW541	8	AEW541 -> IGF1R (n = 470)	470	Low
CYP1B1	GB1_CENTRAL_NERVOUS_SYSTEM	0.693	central_nervous_system	Nilotinib	8	Nilotinib -> ABL (n = 391)	391	Low
CYP1B1	GB1_CENTRAL_NERVOUS_SYSTEM	0.693	central_nervous_system	17-AAG	0.769	17-AAG -> HSP90 (n = 470)	470	Low
CYP1B1	GB1_CENTRAL_NERVOUS_SYSTEM	0.693	central_nervous_system	PHA-665752	8	PHA-665752 -> c-MET (n = 470)	470	Low
CYP1B1	GB1_CENTRAL_NERVOUS_SYSTEM	0.693	central_nervous_system	Lapatinib	8	Lapatinib -> EGFR (n = 471)	471	Low
CYP1B1	GB1_CENTRAL_NERVOUS_SYSTEM	0.693	central_nervous_system	Nutlin-3	8	Nutlin-3 -> MDM2 (n = 471)	471	Low
CYP1B1	GB1_CENTRAL_NERVOUS_SYSTEM	0.693	central_nervous_system	AZD0530	8	AZD0530 -> ABL (n = 471)	471	Low
CYP1B1	GB1_CENTRAL_NERVOUS_SYSTEM	0.693	central_nervous_system	PF2341066	4.514	PF2341066 -> c-MET (n = 471)	471	Low
CYP1B1	GB1_CENTRAL_NERVOUS_SYSTEM	0.693	central_nervous_system	L-685458	8	L-685458 -> GS (n = 458)	458	Low
CYP1B1	GB1_CENTRAL_NERVOUS_SYSTEM	0.693	central_nervous_system	ZD-6474	8	ZD-6474 -> EGFR (n = 463)	463	Low
CYP1B1	GB1_CENTRAL_NERVOUS_SYSTEM	0.693	central_nervous_system	Panobinostat	0.097	Panobinostat -> HDAC (n = 467)	467	Low
CYP1B1	GB1_CENTRAL_NERVOUS_SYSTEM	0.693	central_nervous_system	Sorafenib	6.686	Sorafenib -> RTK (n = 470)	470	Low
CYP1B1	GB1_CENTRAL_NERVOUS_SYSTEM	0.693	central_nervous_system	Irinotecan	0.079	Irinotecan -> TOP1 (n = 298)	298	Low
CYP1B1	GB1_CENTRAL_NERVOUS_SYSTEM	0.693	central_nervous_system	Topotecan	0.04	Topotecan -> TOP1 (n = 471)	471	Low
CYP1B1	GB1_CENTRAL_NERVOUS_SYSTEM	0.693	central_nervous_system	LBW242	8	LBW242 -> XIAP (n = 470)	470	Low
CYP1B1	GB1_CENTRAL_NERVOUS_SYSTEM	0.693	central_nervous_system	PD-0325901	1.904	PD-0325901 -> MEK (n = 471)	471	Low
CYP1B1	GB1_CENTRAL_NERVOUS_SYSTEM	0.693	central_nervous_system	PD-0332991	8	PD-0332991 -> CDK4 (n = 404)	404	Low
CYP1B1	GB1_CENTRAL_NERVOUS_SYSTEM	0.693	central_nervous_system	Paclitaxel	0.042	Paclitaxel -> TUBB1 (n = 470)	470	Low
CYP1B1	GB1_CENTRAL_NERVOUS_SYSTEM	0.693	central_nervous_system	AZD6244	8	AZD6244 -> MEK (n = 470)	470	Low
CYP1B1	GB1_CENTRAL_NERVOUS_SYSTEM	0.693	central_nervous_system	PLX4720	4.629	PLX4720 -> RAF (n = 463)	463	Low
CYP1B1	GB1_CENTRAL_NERVOUS_SYSTEM	0.693	central_nervous_system	RAF265	0.29	RAF265 -> RAF (n = 428)	428	Low
CYP1B1	GB1_CENTRAL_NERVOUS_SYSTEM	0.693	central_nervous_system	TAE684	2.041	TAE684 -> ALK (n = 471)	471	Low
CYP1B1	GB1_CENTRAL_NERVOUS_SYSTEM	0.693	central_nervous_system	TKI258	2.543	TKI258 -> FGFR (n = 471)	471	Low
CYP1B1	GB1_CENTRAL_NERVOUS_SYSTEM	0.693	central_nervous_system	Erlotinib	8	Erlotinib -> EGFR (n = 470)	470	Low
CYP1B1	GCIY_STOMACH	16.143	stomach	AEW541	8	AEW541 -> IGF1R (n = 470)	470	High
CYP1B1	GCIY_STOMACH	16.143	stomach	Nilotinib	6.325	Nilotinib -> ABL (n = 391)	391	High
CYP1B1	GCIY_STOMACH	16.143	stomach	17-AAG	0.793	17-AAG -> HSP90 (n = 470)	470	High
CYP1B1	GCIY_STOMACH	16.143	stomach	PHA-665752	8	PHA-665752 -> c-MET (n = 470)	470	High
CYP1B1	GCIY_STOMACH	16.143	stomach	Lapatinib	7.255	Lapatinib -> EGFR (n = 471)	471	High
CYP1B1	GCIY_STOMACH	16.143	stomach	Nutlin-3	8	Nutlin-3 -> MDM2 (n = 471)	471	High
CYP1B1	GCIY_STOMACH	16.143	stomach	AZD0530	1.769	AZD0530 -> ABL (n = 471)	471	High
CYP1B1	GCIY_STOMACH	16.143	stomach	PF2341066	8	PF2341066 -> c-MET (n = 471)	471	High
CYP1B1	GCIY_STOMACH	16.143	stomach	L-685458	8	L-685458 -> GS (n = 458)	458	High
CYP1B1	GCIY_STOMACH	16.143	stomach	ZD-6474	2.399	ZD-6474 -> EGFR (n = 463)	463	High
CYP1B1	GCIY_STOMACH	16.143	stomach	Panobinostat	0.066	Panobinostat -> HDAC (n = 467)	467	High
CYP1B1	GCIY_STOMACH	16.143	stomach	Sorafenib	8	Sorafenib -> RTK (n = 470)	470	High
CYP1B1	GCIY_STOMACH	16.143	stomach	Topotecan	0.763	Topotecan -> TOP1 (n = 471)	471	High
CYP1B1	GCIY_STOMACH	16.143	stomach	LBW242	8	LBW242 -> XIAP (n = 470)	470	High
CYP1B1	GCIY_STOMACH	16.143	stomach	PD-0325901	5.583	PD-0325901 -> MEK (n = 471)	471	High
CYP1B1	GCIY_STOMACH	16.143	stomach	PD-0332991	8	PD-0332991 -> CDK4 (n = 404)	404	High
CYP1B1	GCIY_STOMACH	16.143	stomach	Paclitaxel	0.039	Paclitaxel -> TUBB1 (n = 470)	470	High
CYP1B1	GCIY_STOMACH	16.143	stomach	AZD6244	8	AZD6244 -> MEK (n = 470)	470	High
CYP1B1	GCIY_STOMACH	16.143	stomach	PLX4720	8	PLX4720 -> RAF (n = 463)	463	High
CYP1B1	GCIY_STOMACH	16.143	stomach	RAF265	6.793	RAF265 -> RAF (n = 428)	428	High
CYP1B1	GCIY_STOMACH	16.143	stomach	TAE684	2.916	TAE684 -> ALK (n = 471)	471	High
CYP1B1	GCIY_STOMACH	16.143	stomach	TKI258	8	TKI258 -> FGFR (n = 471)	471	High
CYP1B1	GCIY_STOMACH	16.143	stomach	Erlotinib	8	Erlotinib -> EGFR (n = 470)	470	High
CYP1B1	GCT_SOFT_TISSUE	0.102	soft_tissue	AEW541	3.994	AEW541 -> IGF1R (n = 470)	470	Low
CYP1B1	GCT_SOFT_TISSUE	0.102	soft_tissue	Nilotinib	8	Nilotinib -> ABL (n = 391)	391	Low
CYP1B1	GCT_SOFT_TISSUE	0.102	soft_tissue	17-AAG	0.331	17-AAG -> HSP90 (n = 470)	470	Low
CYP1B1	GCT_SOFT_TISSUE	0.102	soft_tissue	PHA-665752	8	PHA-665752 -> c-MET (n = 470)	470	Low
CYP1B1	GCT_SOFT_TISSUE	0.102	soft_tissue	Lapatinib	4.214	Lapatinib -> EGFR (n = 471)	471	Low
CYP1B1	GCT_SOFT_TISSUE	0.102	soft_tissue	Nutlin-3	8	Nutlin-3 -> MDM2 (n = 471)	471	Low
CYP1B1	GCT_SOFT_TISSUE	0.102	soft_tissue	AZD0530	8	AZD0530 -> ABL (n = 471)	471	Low
CYP1B1	GCT_SOFT_TISSUE	0.102	soft_tissue	PF2341066	4.692	PF2341066 -> c-MET (n = 471)	471	Low
CYP1B1	GCT_SOFT_TISSUE	0.102	soft_tissue	L-685458	7.921	L-685458 -> GS (n = 458)	458	Low
CYP1B1	GCT_SOFT_TISSUE	0.102	soft_tissue	ZD-6474	8	ZD-6474 -> EGFR (n = 463)	463	Low
CYP1B1	GCT_SOFT_TISSUE	0.102	soft_tissue	Panobinostat	0.064	Panobinostat -> HDAC (n = 467)	467	Low
CYP1B1	GCT_SOFT_TISSUE	0.102	soft_tissue	Sorafenib	8	Sorafenib -> RTK (n = 470)	470	Low
CYP1B1	GCT_SOFT_TISSUE	0.102	soft_tissue	Irinotecan	0.05	Irinotecan -> TOP1 (n = 298)	298	Low
CYP1B1	GCT_SOFT_TISSUE	0.102	soft_tissue	Topotecan	0.058	Topotecan -> TOP1 (n = 471)	471	Low
CYP1B1	GCT_SOFT_TISSUE	0.102	soft_tissue	LBW242	1.115	LBW242 -> XIAP (n = 470)	470	Low
CYP1B1	GCT_SOFT_TISSUE	0.102	soft_tissue	PD-0325901	8	PD-0325901 -> MEK (n = 471)	471	Low
CYP1B1	GCT_SOFT_TISSUE	0.102	soft_tissue	PD-0332991	4.081	PD-0332991 -> CDK4 (n = 404)	404	Low
[truncated: 8,901 more rows]
